# Supplementary material for: Hematopoietic Gene Expression Regulation Through m6A Methylation Predicts Prognosis in Stage III Colorectal Cancer
Source: Front Oncol. 2020 Sep 30;10:572708. doi: 10.3389/fonc.2020.572708 (PMC7556240; doi:10.3389/fonc.2020.572708)
Supplement: Supplementary Figure 1 — Results of PCA in view of patients from GSE39582 and 21 m6A regulators (A,B). Consensus index after regrouping cases by PCA (C). Heatmap of 21 m6A regulators expression in GSE39582 (D). [file Data_Sheet_1.zip]

Archive with 35 entries (32 files):
- Data Sheet 1/
- Data Sheet 1/Supplementary Materials/
- Data Sheet 1/Supplementary Materials/Figure S1.pdf
- Data Sheet 1/Supplementary Materials/Figure S2.pdf
- Data Sheet 1/Supplementary Materials/Figure S3.pdf
- Data Sheet 1/Supplementary Materials/Figure S4.pdf
- Data Sheet 1/Supplementary Materials/Figure S5.pdf
- Data Sheet 1/Supplementary Materials/Figure S6.pdf
- Data Sheet 1/Supplementary Materials/Table S1.xlsx
- Data Sheet 1/Supplementary Materials/Table S10.docx
- Data Sheet 1/Supplementary Materials/Table S2.xlsx
- Data Sheet 1/Supplementary Materials/Table S3.xlsx
- Data Sheet 1/Supplementary Materials/Table S4.xlsx
- Data Sheet 1/Supplementary Materials/Table S5.xlsx
- Data Sheet 1/Supplementary Materials/Table S6.xlsx
- Data Sheet 1/Supplementary Materials/Table S7.docx
- Data Sheet 1/Supplementary Materials/Table S8.docx
- Data Sheet 1/Supplementary Materials/Table S9.docx
- Data Sheet 1/Supplementary Materials/__MACOSX/
- Data Sheet 1/Supplementary Materials/__MACOSX/._Figure S1.pdf
- Data Sheet 1/Supplementary Materials/__MACOSX/._Figure S2.pdf
- Data Sheet 1/Supplementary Materials/__MACOSX/._Figure S3.pdf
- Data Sheet 1/Supplementary Materials/__MACOSX/._Figure S4.pdf
- Data Sheet 1/Supplementary Materials/__MACOSX/._Figure S5.pdf
- Data Sheet 1/Supplementary Materials/__MACOSX/._Figure S6.pdf
- Data Sheet 1/Supplementary Materials/__MACOSX/._Table S1.xlsx
- Data Sheet 1/Supplementary Materials/__MACOSX/._Table S10.docx
- Data Sheet 1/Supplementary Materials/__MACOSX/._Table S2.xlsx
- Data Sheet 1/Supplementary Materials/__MACOSX/._Table S3.docx
- Data Sheet 1/Supplementary Materials/__MACOSX/._Table S4.xlsx
- Data Sheet 1/Supplementary Materials/__MACOSX/._Table S5.xlsx
- Data Sheet 1/Supplementary Materials/__MACOSX/._Table S6.xlsx
- Data Sheet 1/Supplementary Materials/__MACOSX/._Table S7.docx
- Data Sheet 1/Supplementary Materials/__MACOSX/._Table S8.docx
- Data Sheet 1/Supplementary Materials/__MACOSX/._Table S9.docx
