# Supplementary material for: Hematopoietic Gene Expression Regulation Through m6A Methylation Predicts Prognosis in Stage III Colorectal Cancer
Source: Front Oncol. 2020 Sep 30;10:572708. doi: 10.3389/fonc.2020.572708 (PMC7556240; doi:10.3389/fonc.2020.572708)
Supplement: Supplementary Figure 1 — Results of PCA in view of patients from GSE39582 and 21 m6A regulators (A,B). Consensus index after regrouping cases by PCA (C). Heatmap of 21 m6A regulators expression in GSE39582 (D). [file Data_Sheet_1.zip › Data Sheet 1/Supplementary Materials/Table S1.xlsx]

## Sheet: m6Agenelist
SYMBOL	ENSEMBL	ENTREZID	FUNCTION
RBM15	ENSG00000162775	64783	WRITER
ZC3H13	ENSG00000123200	23091	WRITER
METTL3	ENSG00000165819	56339	WRITER
METTL14	ENSG00000145388	57721	WRITER
KIAA1429	ENSGALG00000031131	420227	WRITER
WTAP	ENSG00000146457	9589	WRITER
RBM15B	ENSG00000259956	29890	WRITER
CBLL1	ENSG00000105879	79872	WRITER
ALKBH5	ENSG00000091542	54890	ERASER
FTO	ENSG00000140718	79068	ERASER
YTHDC1	ENSG00000275272	91746	READER
YTHDC2	ENSG00000047188	64848	READER
YTHDF1	ENSG00000149658	54915	READER
YTHDF2	ENSG00000198492	51441	READER
YTHDF3	ENSG00000185728	253943	READER
IGF2BP1	ENSG00000159217	10642	READER
HNRNPA2B1	ENSG00000122566	3181	READER
HNRNPC	ENSG00000092199	3183	READER
FMR1	ENSG00000102081	2332	READER
LRPPRC	ENSG00000138095	10128	READER
ELAVL1	ENSG00000066044	1994	READER
