# Supplementary material for: Hematopoietic Gene Expression Regulation Through m6A Methylation Predicts Prognosis in Stage III Colorectal Cancer
Source: Front Oncol. 2020 Sep 30;10:572708. doi: 10.3389/fonc.2020.572708 (PMC7556240; doi:10.3389/fonc.2020.572708)
Supplement: Supplementary Figure 1 — Results of PCA in view of patients from GSE39582 and 21 m6A regulators (A,B). Consensus index after regrouping cases by PCA (C). Heatmap of 21 m6A regulators expression in GSE39582 (D). [file Data_Sheet_1.zip › Data Sheet 1/Supplementary Materials/Table S2.xlsx]

## Sheet: KEGG_HEMATOPOIETIC_CELL_LINEAGE
SYMBOL	ENSEMBL	ENTREZID
GP1BA	ENSG00000185245	2811
GP1BB	ENSG00000203618	2812
EPO	ENSG00000130427	2056
IL9R	ENSG00000124334	3581
CD33	ENSG00000105383	945
TNF	ENSG00000232810	7124
GP9	ENSG00000169704	2815
ITGAM	ENSG00000169896	3684
CD34	ENSG00000174059	947
CD36	ENSG00000135218	948
GP5	ENSG00000178732	2814
ITGA4	ENSG00000115232	3676
ITGA3	ENSG00000005884	3675
KITLG	ENSG00000049130	4254
ITGA2B	ENSG00000005961	3674
FCGR1A	ENSG00000150337	2209
ITGA5	ENSG00000161638	3678
FCER2	ENSG00000104921	2208
GYPA	ENSG00000170180	2993
THPO	ENSG00000090534	7066
IL1R2	ENSG00000115590	7850
IL7R	ENSG00000168685	3575
MME	ENSG00000196549	4311
IL11RA	ENSG00000137070	3590
CD19	ENSG00000177455	930
MS4A1	ENSG00000156738	931
TFRC	ENSG00000072274	7037
CD22	ENSG00000012124	933
KIT	ENSG00000157404	3815
FLT3	ENSG00000122025	2322
ITGB3	ENSG00000259207	3690
FLT3LG	ENSG00000090554	2323
IL1A	ENSG00000115008	3552
CR2	ENSG00000117322	1380
CD14	ENSG00000170458	929
CR1	ENSG00000203710	1378
TPO	ENSG00000115705	7173
EPOR	ENSG00000187266	2057
IL11	ENSG00000095752	3589
CSF2	ENSG00000164400	1437
HLA-DRB4	ENSG00000231021	3126
CD4	ENSG00000010610	920
CSF1R	ENSG00000182578	1436
HLA-DRB5	ENSG00000198502	3127
CSF1	ENSG00000184371	1435
HLA-DRB3	ENSG00000196101	3125
IL3RA	ENSG00000185291	3563
IL3	ENSG00000164399	3562
CD59	ENSG00000085063	966
CD9	ENSG00000010278	928
CD8A	ENSG00000153563	925
CD8B	ENSG00000172116	926
CD44	ENSG00000026508	960
CD7	ENSG00000173762	924
CD5	ENSG00000110448	921
CSF2RA	ENSG00000198223	1438
CD55	ENSG00000196352	1604
DNTT	ENSG00000107447	1791
CSF3	ENSG00000108342	1440
IL1B	ENSG00000125538	3553
IL1R1	ENSG00000115594	3554
IL2RA	ENSG00000134460	3559
ITGA6	ENSG00000091409	3655
IL6R	ENSG00000160712	3570
ITGA2	ENSG00000164171	3673
ITGA1	ENSG00000213949	3672
CSF3R	ENSG00000119535	1441
IL7	ENSG00000104432	3574
CD37	ENSG00000104894	951
CD2	ENSG00000116824	914
CD3D	ENSG00000167286	915
CD3E	ENSG00000198851	916
CD38	ENSG00000004468	952
CD3G	ENSG00000160654	917
CD1B	ENSG00000158485	910
ANPEP	ENSG00000166825	290
CD1C	ENSG00000158481	911
CD1D	ENSG00000158473	912
CD1E	ENSG00000158488	913
CD1A	ENSG00000158477	909
IL4	ENSG00000113520	3565
IL4R	ENSG00000077238	3566
IL5	ENSG00000113525	3567
IL5RA	ENSG00000091181	3568
IL6	ENSG00000136244	3569
HLA-DRB1	ENSG00000196126	3123
HLA-DRA	ENSG00000204287	3122
