# Supplementary material for: Hematopoietic Gene Expression Regulation Through m6A Methylation Predicts Prognosis in Stage III Colorectal Cancer
Source: Front Oncol. 2020 Sep 30;10:572708. doi: 10.3389/fonc.2020.572708 (PMC7556240; doi:10.3389/fonc.2020.572708)
Supplement: Supplementary Figure 1 — Results of PCA in view of patients from GSE39582 and 21 m6A regulators (A,B). Consensus index after regrouping cases by PCA (C). Heatmap of 21 m6A regulators expression in GSE39582 (D). [file Data_Sheet_1.zip › Data Sheet 1/Supplementary Materials/Table S3.xlsx]

## Sheet: GSE39582 demographic data
Sample_ID	tissue_id	dataset	Sex	Age.at.diagnosis	TNM.Stage	Tumor.Location	Chemotherapy.Adjuvant	os.event	os.delay	RFS.event	RFS.delay	MMR.Status	CIMP.Status	CIN.Status	TP53.Mutation	KRAS.Mutation	BRAF.Mutation	SixSubtypesClassification	Tstage	stage	Mstage
GSM971964	CIT008	discovery	F	35.4	3	distal	N	0	35	0	35	pMMR	-	-	M	WT	WT	C1	2	2	0
GSM971966	CIT010	discovery	F	40.5	3	distal	N	0	63	0	63	NA	-	+	M	M	WT	C5	3	1	0
GSM972170	CIT214	discovery	F	67	3	distal	N	0	73	0	73	pMMR	NA	NA	WT	WT	NA	C5	2	2	0
GSM972246	CIT290	discovery	F	92	3	distal	N	0	0	0	0	pMMR	-	+	NA	WT	WT	C5	3	1	0
GSM972341	CIT385	discovery	F	89	3	distal	N	0	69	0	69	pMMR	-	+	M	WT	WT	C5	3	1	0
GSM972346	CIT390	discovery	F	82	3	distal	N	1	72	0	72	dMMR	+	-	M	WT	M	C2	3	1	0
GSM972399	CIT443	discovery	F	54	3	distal	N	0	90	0	90	pMMR	NA	+	M	WT	WT	C5	4	1	0
GSM972497	CIT541	validation	F	77	3	distal	N	0	1	0	1	pMMR	-	+	M	NA	WT	C5	2	1	0
GSM972501	CIT545	validation	F	76	3	distal	N	1	106	0	106	pMMR	-	+	M	WT	WT	C5	3	1	0
GSM972018	CIT062	discovery	F	68	3	distal	Y	0	117	0	117	pMMR	-	+	NA	WT	WT	C5	2	2	0
GSM972145	CIT189	discovery	F	63	3	distal	Y	0	135	0	135	pMMR	NA	NA	M	WT	NA	C6	3	2	0
GSM972150	CIT194	discovery	F	55	3	distal	Y	0	109	0	109	pMMR	NA	NA	M	WT	NA	C6	3	1	0
GSM972151	CIT195	discovery	F	75	3	distal	Y	0	77	0	77	pMMR	NA	NA	WT	M	NA	C3	3	1	0
GSM972162	CIT206	discovery	F	73	3	distal	Y	0	77	0	77	pMMR	NA	NA	M	WT	NA	C5	3	1	0
GSM972193	CIT237	discovery	F	51	3	distal	Y	0	73	0	73	pMMR	-	+	M	M	WT	C1	3	1	0
GSM972198	CIT242	discovery	F	52	3	distal	Y	0	57	0	57	pMMR	-	+	M	M	WT	C1	3	1	0
GSM972202	CIT246	discovery	F	57	3	distal	Y	0	53	0	53	pMMR	-	+	M	WT	WT	C1	3	1	0
GSM972203	CIT247	discovery	F	66	3	distal	Y	0	54	0	54	pMMR	NA	+	M	WT	WT	C1	3	2	0
GSM972235	CIT279	discovery	F	57	3	distal	Y	0	7	0	7	pMMR	-	+	NA	M	WT	C5	2	1	0
GSM972238	CIT282	discovery	F	53	3	distal	Y	0	19	0	19	pMMR	-	+	NA	WT	WT	C5	2	1	0
GSM972323	CIT367	discovery	F	67	3	distal	Y	0	80	0	80	pMMR	-	+	M	WT	WT	C5	3	1	0
GSM972360	CIT404	discovery	F	54	3	distal	Y	0	141	0	141	pMMR	-	+	M	WT	WT	C5	3	1	0
GSM972363	CIT407	discovery	F	68	3	distal	Y	0	140	0	140	pMMR	-	+	M	M	WT	C5	3	1	0
GSM972368	CIT412	discovery	F	70	3	distal	Y	0	92	0	92	pMMR	-	+	M	WT	WT	C1	3	1	0
GSM972376	CIT420	discovery	F	73	3	distal	Y	0	87	0	87	pMMR	-	+	M	WT	WT	C5	3	2	0
GSM972377	CIT421	discovery	F	59	3	distal	Y	0	82	0	82	pMMR	-	+	WT	WT	WT	C5	3	1	0
GSM972379	CIT423	discovery	F	63	3	distal	Y	0	95	0	95	pMMR	-	+	M	M	WT	C3	2	1	0
GSM972411	CIT455	validation	F	48	3	distal	Y	0	125	0	125	pMMR	NA	NA	M	M	NA	C1	1	1	0
GSM971977	CIT021	discovery	F	40.8	3	proximal	N	0	49	0	49	dMMR	-	+	WT	M	WT	C2	4	1	0
GSM971996	CIT040	discovery	F	63	3	proximal	N	0	76	0	76	pMMR	-	-	WT	WT	WT	C4	3	1	0
GSM972171	CIT215	discovery	F	70	3	proximal	N	0	130	0	130	pMMR	NA	NA	WT	WT	NA	C2	4	1	0
GSM972261	CIT305	discovery	F	79	3	proximal	N	1	7	0	7	dMMR	+	+	NA	WT	M	C2	4	1	0
GSM972274	CIT318	discovery	F	91	3	proximal	N	0	57	0	57	dMMR	+	-	NA	WT	M	C2	4	2	0
GSM972305	CIT349	discovery	F	82	3	proximal	N	0	31	0	31	dMMR	+	-	WT	WT	M	C2	4	2	0
GSM972308	CIT352	discovery	F	79	3	proximal	N	0	92	0	92	pMMR	+	+	WT	WT	WT	C2	3	1	0
GSM972310	CIT354	discovery	F	80	3	proximal	N	0	25	0	25	pMMR	-	+	M	M	WT	C1	3	1	0
GSM972314	CIT358	discovery	F	86	3	proximal	N	0	46	0	46	dMMR	+	-	WT	WT	M	C2	3	1	0
GSM972337	CIT381	discovery	F	80	3	proximal	N	1	41	0	41	dMMR	+	-	WT	WT	M	C2	3	1	0
GSM972455	CIT499	validation	F	89	3	proximal	N	0	74	0	74	dMMR	+	+	WT	WT	M	C2	3	1	0
GSM972507	CIT551	validation	F	83	3	proximal	N	0	42	0	42	dMMR	+	-	WT	WT	M	C2	3	1	0
GSM972017	CIT061	discovery	F	73	3	proximal	Y	0	43	0	43	pMMR	-	+	NA	M	WT	C1	3	2	0
GSM972022	CIT066	discovery	F	76	3	proximal	Y	0	82	0	82	pMMR	-	+	NA	M	WT	C1	3	2	0
GSM972027	CIT071	discovery	F	70	3	proximal	Y	0	94	0	94	pMMR	-	+	NA	WT	WT	C5	3	2	0
GSM972028	CIT072	discovery	F	46	3	proximal	Y	0	78	0	78	pMMR	+	+	NA	M	WT	C6	3	2	0
GSM972030	CIT074	discovery	F	68	3	proximal	Y	0	52	0	52	pMMR	-	+	NA	WT	M	C2	3	2	0
GSM972100	CIT144	discovery	F	71	3	proximal	Y	0	25	0	25	pMMR	-	NA	NA	M	WT	C3	4	2	0
GSM972104	CIT148	discovery	F	72	3	proximal	Y	0	41	0	41	pMMR	-	+	NA	M	WT	C4	3	2	0
GSM972112	CIT156	discovery	F	64	3	proximal	Y	1	32	0	32	pMMR	NA	NA	NA	NA	NA	C4	3	2	0
GSM972120	CIT164	discovery	F	96	3	proximal	Y	0	36	0	36	pMMR	NA	NA	NA	NA	NA	C5	3	1	0
GSM972152	CIT196	discovery	F	70	3	proximal	Y	0	56	0	56	pMMR	NA	NA	WT	M	NA	C1	3	1	0
GSM972158	CIT202	discovery	F	45	3	proximal	Y	0	120	0	120	pMMR	NA	NA	M	M	NA	C4	3	2	0
GSM972215	CIT259	discovery	F	73	3	proximal	Y	0	47	0	47	pMMR	+	NA	M	M	WT	C5	4	2	0
GSM972265	CIT309	discovery	F	78	3	proximal	Y	0	60	0	60	dMMR	+	-	NA	WT	M	C2	3	1	0
GSM972279	CIT323	discovery	F	67	3	proximal	Y	0	52	0	52	dMMR	+	+	NA	WT	M	C4	3	1	0
GSM972334	CIT378	discovery	F	79	3	proximal	Y	0	77	0	77	dMMR	+	+	WT	WT	M	C2	3	2	0
GSM972349	CIT393	discovery	F	79	3	proximal	Y	1	5	0	5	pMMR	-	-	WT	M	WT	C4	4	1	0
GSM972364	CIT408	discovery	F	71	3	proximal	Y	0	103	0	103	pMMR	+	+	M	M	WT	C3	3	1	0
GSM972365	CIT409	discovery	F	59	3	proximal	Y	0	47	0	47	pMMR	+	+	M	M	WT	C4	3	2	0
GSM972375	CIT419	discovery	F	46	3	proximal	Y	0	117	0	117	pMMR	+	+	WT	M	WT	C4	3	1	0
GSM972425	CIT469	validation	F	72	3	proximal	Y	0	59	0	59	pMMR	-	NA	WT	M	WT	C2	3	1	0
GSM972452	CIT496	validation	F	75	3	proximal	Y	0	99	0	99	NA	+	-	WT	WT	M	C2	3	2	0
GSM972453	CIT497	validation	F	51	3	proximal	Y	0	100	0	100	pMMR	-	-	WT	M	WT	C3	3	1	0
GSM972466	CIT510	validation	F	73	3	proximal	Y	0	75	0	75	pMMR	-	+	M	M	WT	C1	3	1	0
GSM971999	CIT043	discovery	M	61.5	3	distal	N	0	1	0	1	pMMR	-	+	M	WT	WT	C6	3	1	0
GSM972001	CIT045	discovery	M	71.5	3	distal	N	0	73	0	73	pMMR	-	-	M	WT	WT	C1	2	1	0
GSM972301	CIT345	discovery	M	74	3	distal	N	1	105	0	105	pMMR	-	+	M	WT	WT	C6	3	2	0
GSM972321	CIT365	discovery	M	52	3	distal	N	0	9	0	9	pMMR	-	+	M	WT	WT	C6	3	2	0
GSM972025	CIT069	discovery	M	49	3	distal	Y	0	53	0	53	pMMR	-	+	NA	WT	WT	C1	3	2	0
GSM972029	CIT073	discovery	M	58	3	distal	Y	0	36	0	36	pMMR	-	+	NA	WT	WT	C6	4	2	0
GSM972098	CIT142	discovery	M	66	3	distal	Y	1	15	0	15	pMMR	+	+	NA	M	WT	C3	4	2	0
GSM972099	CIT143	discovery	M	78	3	distal	Y	0	15	0	15	pMMR	-	NA	NA	WT	WT	C5	3	1	0
GSM972102	CIT146	discovery	M	22	3	distal	Y	0	46	0	46	pMMR	NA	NA	NA	NA	NA	C6	3	1	0
GSM972105	CIT149	discovery	M	53	3	distal	Y	0	32	0	32	pMMR	-	+	NA	WT	WT	C5	2	2	0
GSM972107	CIT151	discovery	M	76	3	distal	Y	1	60	0	60	pMMR	-	+	NA	WT	WT	C6	3	1	0
GSM972108	CIT152	discovery	M	64	3	distal	Y	0	103	0	103	pMMR	NA	NA	NA	NA	NA	C5	4	1	0
GSM972121	CIT165	discovery	M	96	3	distal	Y	0	35	0	35	pMMR	-	+	NA	M	WT	C3	3	1	0
GSM972146	CIT190	discovery	M	60	3	distal	Y	0	66	0	66	pMMR	NA	NA	M	M	NA	C2	3	2	0
GSM972148	CIT192	discovery	M	59	3	distal	Y	0	127	0	127	pMMR	NA	NA	M	M	NA	C5	3	1	0
GSM972156	CIT200	discovery	M	67	3	distal	Y	1	112	0	112	pMMR	NA	NA	WT	WT	NA	C6	3	1	0
GSM972157	CIT201	discovery	M	57	3	distal	Y	0	118	0	118	pMMR	NA	NA	WT	WT	NA	C5	3	1	0
GSM972174	CIT218	discovery	M	75	3	distal	Y	0	97	0	97	pMMR	-	+	M	WT	WT	C6	3	1	0
GSM972191	CIT235	discovery	M	49	3	distal	Y	0	122	0	122	pMMR	-	+	WT	M	WT	C3	3	1	0
GSM972194	CIT238	discovery	M	43	3	distal	Y	0	83	0	83	pMMR	-	NA	M	WT	WT	C1	3	2	0
GSM972199	CIT243	discovery	M	73	3	distal	Y	0	66	0	66	pMMR	-	+	M	WT	WT	C1	3	2	0
GSM972211	CIT255	discovery	M	65	3	distal	Y	0	57	0	57	pMMR	-	+	M	WT	WT	C5	3	1	0
GSM972230	CIT274	discovery	M	55	3	distal	Y	0	27	0	27	pMMR	-	+	NA	WT	WT	C1	3	1	0
GSM972250	CIT294	discovery	M	52	3	distal	Y	0	12	0	12	pMMR	-	+	NA	M	WT	C5	3	1	0
GSM972263	CIT307	discovery	M	32	3	distal	Y	0	76	0	76	dMMR	+	-	NA	WT	WT	C2	2	1	0
GSM972268	CIT312	discovery	M	67	3	distal	Y	0	48	0	48	pMMR	-	+	NA	M	WT	C3	2	1	0
GSM972336	CIT380	discovery	M	63	3	distal	Y	0	50	0	50	pMMR	-	+	M	WT	WT	C6	3	1	0
GSM972367	CIT411	discovery	M	72	3	distal	Y	0	95	0	95	pMMR	-	+	M	M	WT	C4	3	1	0
GSM972374	CIT418	discovery	M	65	3	distal	Y	0	90	0	90	pMMR	-	+	WT	WT	WT	C6	1	1	0
GSM972395	CIT439	discovery	M	64	3	distal	Y	0	147	0	147	pMMR	-	+	M	WT	WT	C5	4	1	0
GSM972428	CIT472	validation	M	62	3	distal	Y	0	55	0	55	pMMR	-	+	M	WT	WT	C5	3	2	0
GSM972429	CIT473	validation	M	64	3	distal	Y	0	62	0	62	pMMR	-	+	M	M	WT	C3	4	2	0
GSM972467	CIT511	validation	M	54	3	distal	Y	0	72	0	72	pMMR	-	+	M	M	WT	C4	3	2	0
GSM972476	CIT520	validation	M	61	3	distal	Y	0	64	0	64	pMMR	-	+	WT	WT	WT	C4	4	1	0
GSM972481	CIT525	validation	M	67	3	distal	Y	1	65	0	65	pMMR	-	+	M	WT	WT	C5	3	2	0
GSM972520	CIT564	validation	M	76	3	distal	Y	1	62	0	62	pMMR	-	+	M	WT	WT	C2	3	1	0
GSM971980	CIT024	discovery	M	76.9	3	proximal	N	0	59	0	59	dMMR	+	NA	WT	WT	M	C2	4	1	0
GSM971982	CIT026	discovery	M	79.3	3	proximal	N	1	42	0	42	dMMR	+	+	M	M	WT	C2	4	2	0
GSM971983	CIT027	discovery	M	75.3	3	proximal	N	0	87	0	87	dMMR	+	+	M	WT	M	C2	3	1	0
GSM971997	CIT041	discovery	M	72	3	proximal	N	0	89	0	89	pMMR	+	+	M	WT	M	C2	3	2	0
GSM972189	CIT233	discovery	M	63	3	proximal	N	0	192	0	192	pMMR	-	+	M	WT	WT	C2	4	1	0
GSM972220	CIT264	discovery	M	81	3	proximal	N	0	1	0	1	dMMR	+	-	NA	WT	M	C2	3	1	0
GSM972302	CIT346	discovery	M	79	3	proximal	N	1	27	0	27	pMMR	-	+	WT	M	WT	C1	4	1	0
GSM972479	CIT523	validation	M	79	3	proximal	N	0	3	0	3	pMMR	-	+	WT	M	WT	C4	4	2	0
GSM971962	CIT006	discovery	M	60.9	3	proximal	Y	0	73	0	73	dMMR	-	+	WT	WT	WT	C4	4	2	0
GSM972109	CIT153	discovery	M	96	3	proximal	Y	0	36	0	36	pMMR	-	+	NA	WT	WT	C2	3	1	0
GSM972114	CIT158	discovery	M	73	3	proximal	Y	0	46	0	46	pMMR	-	-	NA	WT	M	C3	3	1	0
GSM972159	CIT203	discovery	M	67	3	proximal	Y	0	93	0	93	pMMR	-	+	WT	M	WT	C3	3	1	0
GSM972201	CIT245	discovery	M	78	3	proximal	Y	0	67	0	67	pMMR	-	+	WT	WT	WT	C5	3	2	0
GSM972276	CIT320	discovery	M	59	3	proximal	Y	0	43	0	43	dMMR	-	+	NA	M	WT	C2	3	2	0
GSM972295	CIT339	discovery	M	68	3	proximal	Y	0	61	0	61	pMMR	-	+	NA	M	WT	C3	4	1	0
GSM972339	CIT383	discovery	M	67	3	proximal	Y	0	76	0	76	pMMR	-	+	M	M	WT	C1	3	1	0
GSM972362	CIT406	discovery	M	50	3	proximal	Y	0	98	0	98	pMMR	-	+	M	M	WT	C1	3	1	0
GSM972371	CIT415	discovery	M	47	3	proximal	Y	0	81	0	81	pMMR	-	+	M	WT	WT	C5	3	1	0
GSM972378	CIT422	discovery	M	78	3	proximal	Y	0	86	0	86	pMMR	-	+	WT	WT	WT	C5	3	2	0
GSM972431	CIT475	validation	M	59	3	proximal	Y	0	54	0	54	pMMR	-	+	WT	M	WT	C5	3	1	0
GSM972499	CIT543	validation	M	82	3	proximal	Y	0	72	0	72	dMMR	+	-	WT	WT	WT	C2	4	2	0
GSM972511	CIT555	validation	M	75	3	proximal	Y	1	47	0	47	pMMR	-	+	M	WT	WT	C5	3	2	0
GSM972175	CIT219	discovery	F	83	3	distal	N	1	43	1	28	pMMR	-	+	WT	M	WT	C1	3	1	0
GSM972419	CIT463	validation	F	85	3	distal	N	1	32	1	30	pMMR	-	+	M	WT	WT	C5	3	2	0
GSM972498	CIT542	validation	F	50	3	distal	N	1	59	1	19	pMMR	-	+	M	WT	WT	C1	3	1	0
GSM972000	CIT044	discovery	F	76.4	3	distal	Y	0	9	1	9	pMMR	-	+	WT	WT	WT	C5	3	2	0
GSM972020	CIT064	discovery	F	49	3	distal	Y	0	78	1	9	pMMR	-	+	NA	WT	WT	C6	3	2	0
GSM972021	CIT065	discovery	F	58	3	distal	Y	1	37	1	5	pMMR	-	+	NA	WT	WT	C2	3	2	0
GSM972023	CIT067	discovery	F	59	3	distal	Y	0	16	1	6	pMMR	-	+	NA	M	WT	C3	3	1	0
GSM972096	CIT140	discovery	F	63	3	distal	Y	0	15	1	3	pMMR	-	-	NA	WT	WT	C1	2	1	0
GSM972106	CIT150	discovery	F	96	3	distal	Y	0	72	1	9	pMMR	NA	NA	NA	NA	NA	C5	3	1	0
GSM972115	CIT159	discovery	F	59	3	distal	Y	1	75	1	11	pMMR	-	+	NA	WT	WT	C6	3	2	0
GSM972116	CIT160	discovery	F	79	3	distal	Y	1	29	1	2	pMMR	-	+	NA	WT	WT	C6	3	2	0
GSM972139	CIT183	discovery	F	69	3	distal	Y	0	102	1	38	pMMR	NA	NA	M	WT	NA	C5	3	1	0
GSM972154	CIT198	discovery	F	49	3	distal	Y	1	44	1	3	pMMR	NA	NA	M	M	NA	C1	4	2	0
GSM972166	CIT210	discovery	F	42	3	distal	Y	1	12	1	3	pMMR	NA	NA	WT	M	NA	C1	3	1	0
GSM972183	CIT227	discovery	F	62	3	distal	Y	1	32	1	11	pMMR	NA	NA	M	M	WT	C3	NA	NA	NA
GSM972185	CIT229	discovery	F	58	3	distal	Y	0	39	1	22	pMMR	-	NA	M	WT	WT	C1	NA	NA	NA
GSM972188	CIT232	discovery	F	58	3	distal	Y	0	22	1	11	pMMR	-	+	WT	M	WT	C1	3	2	0
GSM972361	CIT405	discovery	F	72	3	distal	Y	1	19	1	18	pMMR	+	+	M	M	WT	C4	4	2	0
GSM972370	CIT414	discovery	F	73	3	distal	Y	1	71	1	32	pMMR	-	+	M	WT	WT	C1	3	1	0
GSM972457	CIT501	validation	F	74	3	distal	Y	0	68	1	34	pMMR	-	+	WT	M	WT	C3	3	1	0
GSM972474	CIT518	validation	F	49	3	distal	Y	0	119	1	9	pMMR	-	+	M	WT	WT	C6	3	1	0
GSM972142	CIT186	discovery	F	86	3	proximal	N	1	35	1	2	pMMR	-	+	M	M	WT	C5	3	2	0
GSM972176	CIT220	discovery	F	85	3	proximal	N	1	36	1	35	pMMR	-	+	M	WT	WT	C5	4	2	0
GSM972354	CIT398	discovery	F	68	3	proximal	N	1	95	1	23	pMMR	-	+	M	WT	WT	C2	3	2	0
GSM972518	CIT562	validation	F	82	3	proximal	N	1	35	1	15	pMMR	-	+	M	M	WT	C6	4	1	0
GSM972113	CIT157	discovery	F	63	3	proximal	Y	0	27	1	18	pMMR	NA	NA	NA	NA	NA	C4	3	1	0
GSM972117	CIT161	discovery	F	78	3	proximal	Y	0	32	1	11	NA	+	-	NA	WT	M	C2	3	1	0
GSM972122	CIT166	discovery	F	97	3	proximal	Y	1	19	1	19	pMMR	NA	NA	NA	NA	NA	C5	4	1	0
GSM972178	CIT222	discovery	F	69	3	proximal	Y	0	67	1	21	pMMR	-	+	WT	M	WT	C3	NA	NA	NA
GSM972186	CIT230	discovery	F	50	3	proximal	Y	1	47	1	14	pMMR	-	NA	WT	M	WT	C4	NA	NA	NA
GSM972380	CIT424	discovery	F	64	3	proximal	Y	1	15	1	6	pMMR	-	+	M	M	WT	C4	3	2	0
GSM972449	CIT493	validation	F	51	3	proximal	Y	1	41	1	19	pMMR	-	+	M	M	WT	C6	4	1	0
GSM972495	CIT539	validation	F	69	3	proximal	Y	1	27	1	18	pMMR	-	+	WT	WT	WT	C5	3	1	0
GSM972002	CIT046	discovery	M	77.8	3	distal	N	0	26	1	25	pMMR	-	+	M	M	WT	C3	4	1	0
GSM972134	CIT178	discovery	M	74	3	distal	N	1	14	1	7	pMMR	NA	NA	M	WT	NA	C5	3	2	0
GSM972320	CIT364	discovery	M	64	3	distal	N	1	58	1	10	pMMR	-	+	M	M	WT	C6	2	1	0
GSM972394	CIT438	discovery	M	81	3	distal	N	1	11	1	6	pMMR	-	+	M	M	WT	C6	3	1	0
GSM972421	CIT465	validation	M	66	3	distal	N	0	28	1	22	pMMR	-	+	M	WT	WT	C5	NA	NA	NA
GSM972433	CIT477	validation	M	85	3	distal	N	1	16	1	3	pMMR	NA	NA	WT	WT	WT	C4	NA	NA	NA
GSM972504	CIT548	validation	M	80	3	distal	N	1	30	1	24	pMMR	-	+	WT	M	WT	C1	3	2	0
GSM972024	CIT068	discovery	M	62	3	distal	Y	0	43	1	37	pMMR	-	+	NA	WT	WT	C1	2	2	0
GSM972026	CIT070	discovery	M	75	3	distal	Y	1	34	1	32	pMMR	-	+	NA	WT	NA	C4	3	2	0
GSM972101	CIT145	discovery	M	56	3	distal	Y	0	35	1	21	pMMR	NA	NA	NA	NA	NA	C6	3	1	0
GSM972103	CIT147	discovery	M	66	3	distal	Y	0	58	1	28	pMMR	-	+	NA	M	WT	C2	3	2	0
GSM972111	CIT155	discovery	M	63	3	distal	Y	0	22	1	13	pMMR	NA	NA	NA	NA	NA	C3	3	2	0
GSM972118	CIT162	discovery	M	64	3	distal	Y	0	30	1	19	pMMR	-	+	NA	M	WT	C1	3	2	0
GSM972119	CIT163	discovery	M	96	3	distal	Y	0	37	1	25	pMMR	NA	NA	NA	NA	NA	C5	4	1	0
GSM972133	CIT177	discovery	M	64	3	distal	Y	1	53	1	27	pMMR	NA	NA	M	WT	NA	C6	3	1	0
GSM972136	CIT180	discovery	M	54	3	distal	Y	0	130	1	61	pMMR	NA	NA	WT	WT	WT	C1	3	1	0
GSM972141	CIT185	discovery	M	58	3	distal	Y	0	84	1	15	pMMR	NA	NA	M	WT	NA	C5	3	2	0
GSM972155	CIT199	discovery	M	42	3	distal	Y	1	24	1	6	pMMR	NA	NA	M	M	NA	C1	3	2	0
GSM972164	CIT208	discovery	M	70	3	distal	Y	1	69	1	3	pMMR	NA	NA	WT	WT	NA	C5	3	1	0
GSM972207	CIT251	discovery	M	65	3	distal	Y	0	82	1	34	pMMR	-	+	M	WT	WT	C5	3	1	0
GSM972291	CIT335	discovery	M	46	3	distal	Y	0	32	1	10	dMMR	-	-	NA	M	WT	C4	4	2	0
GSM972328	CIT372	discovery	M	74	3	distal	Y	0	82	1	78	pMMR	-	+	WT	WT	WT	C5	3	2	0
GSM972352	CIT396	discovery	M	66	3	distal	Y	0	139	1	74	pMMR	-	+	M	WT	WT	C5	3	2	0
GSM972369	CIT413	discovery	M	58	3	distal	Y	1	102	1	18	pMMR	-	+	M	WT	WT	C5	3	2	0
GSM972413	CIT457	validation	M	66	3	distal	Y	1	20	1	16	pMMR	NA	NA	M	WT	WT	C4	3	1	0
GSM972415	CIT459	validation	M	69	3	distal	Y	1	42	1	8	pMMR	NA	NA	M	M	NA	C1	3	1	0
GSM972432	CIT476	validation	M	71	3	distal	Y	0	55	1	19	pMMR	-	+	M	M	WT	C6	NA	NA	NA
GSM972435	CIT479	validation	M	71	3	distal	Y	0	40	1	14	pMMR	-	+	M	WT	WT	C1	NA	NA	NA
GSM971998	CIT042	discovery	M	74.8	3	proximal	N	1	23	1	18	pMMR	-	+	WT	M	WT	C6	3	1	0
GSM972168	CIT212	discovery	M	76	3	proximal	N	1	8	1	4	pMMR	NA	NA	WT	WT	NA	C2	4	1	0
GSM972271	CIT315	discovery	M	92	3	proximal	N	1	14	1	13	pMMR	-	+	NA	M	WT	C5	4	1	0
GSM972325	CIT369	discovery	M	55	3	proximal	N	0	71	1	53	pMMR	+	NA	WT	M	WT	C3	3	1	0
GSM972345	CIT389	discovery	M	83	3	proximal	N	1	42	1	41	pMMR	-	+	WT	M	WT	C4	3	2	0
GSM972390	CIT434	discovery	M	87	3	proximal	N	1	8	1	6	dMMR	-	-	M	M	WT	C3	3	1	0
GSM972420	CIT464	validation	M	83	3	proximal	N	1	6	1	6	pMMR	+	-	WT	WT	M	C2	3	2	0
GSM972513	CIT557	validation	M	85	3	proximal	N	1	48	1	13	pMMR	-	+	M	M	WT	C5	3	1	0
GSM972019	CIT063	discovery	M	54	3	proximal	Y	1	25	1	21	pMMR	+	+	NA	WT	M	C4	3	2	0
GSM972097	CIT141	discovery	M	64	3	proximal	Y	1	12	1	12	pMMR	-	+	NA	M	WT	C4	4	1	0
GSM972110	CIT154	discovery	M	76	3	proximal	Y	1	7	1	4	pMMR	NA	NA	NA	NA	NA	C3	4	2	0
GSM972181	CIT225	discovery	M	69	3	proximal	Y	1	34	1	13	pMMR	NA	NA	WT	M	WT	C4	NA	NA	NA
GSM972224	CIT268	discovery	M	74	3	proximal	Y	1	25	1	20	dMMR	NA	-	NA	NA	NA	C2	4	2	0
GSM972366	CIT410	discovery	M	50	3	proximal	Y	1	24	1	14	pMMR	-	+	WT	M	WT	C6	3	2	0
GSM972372	CIT416	discovery	M	59	3	proximal	Y	1	50	1	33	pMMR	-	+	M	M	WT	C1	4	2	0
GSM972373	CIT417	discovery	M	66	3	proximal	Y	0	79	1	37	pMMR	-	+	M	WT	WT	C5	3	1	0
GSM972412	CIT456	validation	M	78	3	proximal	Y	1	8	1	5	pMMR	NA	NA	M	WT	NA	C4	3	2	0
GSM972444	CIT488	validation	M	73	3	proximal	Y	1	14	1	5	dMMR	-	-	NA	M	WT	C4	4	2	X
GSM972512	CIT556	validation	M	62	3	proximal	Y	1	23	1	4	pMMR	+	NA	WT	M	WT	C3	4	2	0
GSM972350	CIT394	discovery	F	84	3	distal	N	1	9	NA	9	pMMR	-	-	WT	WT	WT	C3	3	1	0
GSM972514	CIT558	validation	F	79	3	distal	Y	1	32	NA	NA	pMMR	-	+	M	WT	WT	C1	2	1	0
GSM972463	CIT507	validation	M	67	3	proximal	N	1	2	NA	NA	pMMR	-	-	WT	M	WT	C3	4	2	0
GSM972446	CIT490	validation	M	67	3	proximal	NA	#N/A		NA	NA	dMMR	-	-	NA	M	WT	C3	3	1	X

## Sheet: GSE14333 demographic data
Sample_ID	Location	stage	Age	Gender	DFS	status	RT	AdjCTX:
GSM358491	Left	C	53	F	16.07	0	N	N
GSM358505	Left	C	90	F	27.74	0	N	N
GSM358522	Left	C	83	F	54.9	1	N	N
GSM358523	Left	C	63	F	58.45	1	N	N
GSM358545	Left	C	84	F	24.2	1	N	N
GSM358486	Left	C	67	F	8.31	0	Y	Y
GSM358487	Left	C	51	F	8.58	0	N	Y
GSM358493	Left	C	61	F	18.96	1	Y	Y
GSM358500	Left	C	75	F	24.13	0	N	Y
GSM358508	Left	C	79	F	31.92	1	N	Y
GSM358528	Left	C	65	F	65.55	1	N	Y
GSM358541	Left	C	64	F	24	1	N	Y
GSM358561	Left	C	49	F	9.5	0	N	Y
GSM358568	Left	C	53	F	72.9	0	N	Y
GSM358489	Left	C	46	M	11.9	0	Y	N
GSM358499	Left	C	63	M	23.34	0	N	N
GSM358515	Left	C	67	M	44.67	1	N	N
GSM358531	Left	C	63	M	74.53	1	N	N
GSM358532	Left	C	60	M	79.46	0	N	N
GSM358488	Left	C	75	M	9.56	0	N	Y
GSM358496	Left	C	46	M	21.04	0	N	Y
GSM358497	Left	C	53	M	21.27	0	N	Y
GSM358501	Left	C	66	M	24.85	0	N	Y
GSM358504	Left	C	58	M	27.58	0	Y	Y
GSM358506	Left	C	26	M	29.39	0	Y	Y
GSM358511	Left	C	67	M	36.92	1	N	Y
GSM358514	Left	C	69	M	41.06	0	Y	Y
GSM358516	Left	C	46	M	44.74	1	N	Y
GSM358517	Left	C	30	M	47.8	1	Y	Y
GSM358519	Left	C	26	M	50.43	1	N	Y
GSM358521	Left	C	72	M	52.86	1	N	Y
GSM358526	Left	C	63	M	64.33	1	N	Y
GSM358527	Left	C	62	M	64.93	1	N	Y
GSM358535	Left	C	46	M	89.62	1	N	Y
GSM358538	Left	C	39	M	105.17	1	Y	Y
GSM358544	Left	C	69	M	15.2	0	N	Y
GSM358546	Left	C	59	M	69.1	1	N	Y
GSM358547	Left	C	74	M	68.1	1	N	Y
GSM358564	Left	C	59	M	18.7	1	N	Y
GSM358565	Left	C	43	M	70.8	1	N	Y
GSM358492	Rectum	C	50	F	18.93	0	N	N
GSM358553	Rectum	C	77	F	18.8	1	N	N
GSM358560	Rectum	C	77	F	16.9	1	N	N
GSM358530	Rectum	C	50	F	74.36	1	Y	Y
GSM358533	Rectum	C	71	F	85.61	1	Y	Y
GSM358549	Rectum	C	56	F	59.2	1	N	Y
GSM358550	Rectum	C	73	M	61.4	1	N	N
GSM358555	Rectum	C	83	M	38.1	0	N	N
GSM358540	Rectum	C	75	M	30.9	1	N	Y
GSM358558	Rectum	C	66	M	10.2	1	N	Y
GSM358481	Right	C	83	F	3.32	0	N	N
GSM358502	Right	C	78	F	26.26	1	N	N
GSM358507	Right	C	78	F	31.36	1	N	N
GSM358510	Right	C	64	F	36.92	0	N	N
GSM358539	Right	C	64	F	112.33	1	N	N
GSM358551	Right	C	72	F	15	1	N	N
GSM358554	Right	C	79	F	4.5	0	N	N
GSM358566	Right	C	82	F	4.44	0	N	N
GSM358480	Right	C	71	F	1.57	0	N	Y
GSM358482	Right	C	78	F	4.24	1	N	Y
GSM358483	Right	C	62	F	5.22	1	N	Y
GSM358494	Right	C	81	F	19.98	1	N	Y
GSM358498	Right	C	87	F	22.25	1	N	Y
GSM358503	Right	C	71	F	26.92	1	N	Y
GSM358512	Right	C	60	F	38.07	1	N	Y
GSM358513	Right	C	73	F	38.72	1	N	Y
GSM358518	Right	C	71	F	49.11	1	N	Y
GSM358520	Right	C	67	F	50.59	1	N	Y
GSM358536	Right	C	71	F	95.07	1	N	Y
GSM358537	Right	C	48	F	99.51	1	N	Y
GSM358552	Right	C	60	F	57.8	1	N	Y
GSM358562	Right	C	77	F	68.7	1	N	Y
GSM358479	Right	C	54	M	0.92	1	N	N
GSM358484	Right	C	74	M	5.35	0	N	N
GSM358557	Right	C	73	M	5.7	0	N	N
GSM358563	Right	C	77	M	59.5	1	N	N
GSM358569	Right	C	81	M	18	0	N	N
GSM358485	Right	C	38	M	8.21	0	Y	Y
GSM358490	Right	C	60	M	14.72	0	N	Y
GSM358495	Right	C	63	M	20.44	1	N	Y
GSM358509	Right	C	41	M	34.19	0	Y	Y
GSM358524	Right	C	87	M	59.07	1	N	Y
GSM358525	Right	C	69	M	59.34	1	N	Y
GSM358529	Right	C	55	M	72.09	1	N	Y
GSM358534	Right	C	74	M	85.84	0	Y	Y
GSM358542	Right	C	51	M	31.6	1	N	Y
GSM358543	Right	C	69	M	49.6	1	N	Y
GSM358548	Right	C	62	M	10.3	0	N	Y
GSM358556	Right	C	69	M	40.4	1	N	Y
GSM358559	Right	C	75	M	84.7	1	N	Y
GSM358567	Right	C	51	M	40	0	N	Y

## Sheet: TCGA_GDC_CRC_stage3clin
sampleID	RFSstatus	RFS	venous_invasion	gender	OS.time	OS	histological_type	_primary_site	pathologic_N	pathologic_T	pathologic_stage	residual_tumor	sample_type	non_nodal_tumor_deposits	lymph_node_examined_count	lymphatic_invasion	additional_pharmaceutical_therapy
TCGA.4N.A93T.01	0	4.86667	NO	MALE	4.86667	0	Colon Adenocarcinoma	Colon	N1b	T4a	Stage IIIB	R0	Primary Tumor	YES	25	NO	NO
TCGA.A6.2672.01	0	47.3	YES	FEMALE	47.3	0	Colon Adenocarcinoma	Colon	N1	T3	Stage IIIB	R0	Primary Tumor	NO	29	YES	NO
TCGA.A6.2678.01	0	42.8667	NO	FEMALE	42.8667	0	Colon Adenocarcinoma	Colon	N1	T3	Stage IIIB	R0	Primary Tumor	NO	26	YES	NO
TCGA.A6.3807.01	0	35.1333	YES	FEMALE	35.1333	0	Colon Adenocarcinoma	Colon	N2	T3	Stage IIIC	R0	Primary Tumor	NO	24	YES	NO
TCGA.A6.4107.01	0	32.9	NO	FEMALE	32.9	0	Colon Adenocarcinoma	Colon	N1b	T3	Stage IIIB	R0	Primary Tumor	NO	28	YES	YES
TCGA.A6.5657.01	0	32.0667	NO	MALE	32.0667	0	Colon Adenocarcinoma	Colon	N1	T3	Stage IIIB	R0	Primary Tumor	NO	42	YES	YES
TCGA.A6.5660.01	0	29.6	YES	MALE	29.6	0	Colon Adenocarcinoma	Colon	N2b	T3	Stage IIIC		Primary Tumor	YES	23	YES	YES
TCGA.A6.5667.01	0	29.5667	NO	FEMALE	29.5667	0	Colon Adenocarcinoma	Colon	N1a	T3	Stage IIIB	R0	Primary Tumor	NO	48	YES	YES
TCGA.A6.6137.01	0	27.4667	NO	MALE	27.4667	0	Colon Adenocarcinoma	Colon	N1c	T3	Stage IIIB		Primary Tumor	YES	21	NO	YES
TCGA.A6.6649.01	0	24.5	YES	MALE	24.5	0	Colon Adenocarcinoma	Colon	N1b	T3	Stage IIIB		Primary Tumor	YES	23	YES	YES
TCGA.A6.6651.01	0	22.0667	NO	FEMALE	22.0667	0	Colon Adenocarcinoma	Colon	N1b	T3	Stage IIIB		Primary Tumor	NO	33	YES	YES
TCGA.A6.6654.01	0	24.2	NO	FEMALE	24.2	0	Colon Adenocarcinoma	Colon	N1	T3	Stage IIIB		Primary Tumor	YES	65	YES	YES
TCGA.A6.6781.01	0	19.9333	NO	MALE	19.9333	0	Colon Mucinous Adenocarcinoma	Colon	N1b	T4b	Stage IIIC	R0	Primary Tumor	NO	30	YES	YES
TCGA.A6.A5ZU.01	0	9.76667	NO	MALE	9.76667	0	Colon Adenocarcinoma	Colon	N1	T3	Stage IIIB	RX	Primary Tumor	YES	60	YES	YES
TCGA.AA.3519.01	0	9.2	NO	MALE	9.2	0	Colon Adenocarcinoma	Colon	N1	T3	Stage III	R0	Primary Tumor		43	NO	YES
TCGA.AA.3525.01	0	8.16667	NO	MALE	8.16667	0	Colon Adenocarcinoma	Colon	N1	T3	Stage IIIB	R0	Primary Tumor		28	NO	YES
TCGA.AA.3542.01	0	13.1667	NO	MALE	13.1667	0	Colon Adenocarcinoma	Colon	N2	T3	Stage IIIC	R0	Primary Tumor		18	YES	YES
TCGA.AA.3548.01	0	34.4667	NO	FEMALE	34.4667	0	Colon Adenocarcinoma	Colon	N2	T3	Stage IIIC	R0	Primary Tumor		23	YES	YES
TCGA.AA.3560.01	0	20.2667	NO	FEMALE	20.2667	0	Colon Adenocarcinoma	Colon	N2	T3	Stage IIIC	R0	Primary Tumor		25	YES	YES
TCGA.AA.3678.01	0	47.6667	NO	FEMALE	47.6667	0	Colon Adenocarcinoma	Colon	N1	T2	Stage III	R0	Primary Tumor		26	YES	YES
TCGA.AA.3681.01	0	6.06667	NO	FEMALE	6.06667	0	Colon Adenocarcinoma	Colon	N1	T3	Stage III	R0	Primary Tumor		16	NO	YES
TCGA.AA.3860.01	0	31.5	YES	FEMALE	31.5	0	Colon Adenocarcinoma	Colon	N1	T3	Stage IIIB	R0	Primary Tumor		14	YES	YES
TCGA.AA.3949.01	0	26.3667	NO	FEMALE	26.3667	0	Colon Mucinous Adenocarcinoma	Colon	N1	T3	Stage IIIB	R0	Primary Tumor		19	NO	YES
TCGA.AA.3955.01	0	21.2667	NO	MALE	21.2667	0	Colon Adenocarcinoma	Colon	N2a	T2	Stage IIIB	R0	Primary Tumor		31	YES	YES
TCGA.AA.3971.01	0	16.3	NO	MALE	16.3	0	Colon Adenocarcinoma	Colon	N1	T3	Stage III	R0	Primary Tumor		19	NO	YES
TCGA.AA.3976.01	0	26.3667	NO	MALE	26.3667	0	Colon Adenocarcinoma	Colon	N1	T2	Stage IIIA	R0	Primary Tumor		16		YES
TCGA.AA.3994.01	0	27.4	NO	MALE	27.4	0	Colon Mucinous Adenocarcinoma	Colon	N1	T3	Stage IIIB	R0	Primary Tumor		24	NO	YES
TCGA.AA.A00F.01	0	34.5	NO	MALE	34.5	0	Colon Adenocarcinoma	Colon	N2	T3	Stage IIIC	R0	Primary Tumor		25	YES	YES
TCGA.AA.A00J.01	0	18.3	NO	MALE	18.3	0	Colon Mucinous Adenocarcinoma	Colon	N1	T4	Stage IIIB	R0	Primary Tumor		24	YES	YES
TCGA.AA.A00O.01	0	27.4	NO	FEMALE	27.4	0	Colon Adenocarcinoma	Colon	N2	T3	Stage IIIC	R0	Primary Tumor		40	YES	YES
TCGA.AA.A00Q.01	0	42.6	NO	FEMALE	42.6	0	Colon Adenocarcinoma	Colon	N1	T4	Stage IIIB	R0	Primary Tumor		31	YES	YES
TCGA.AA.A00U.01	0	17.2667	NO	MALE	17.2667	0	Colon Adenocarcinoma	Colon	N1	T3	Stage IIIB	R0	Primary Tumor		0	NO	YES
TCGA.AA.A01C.01	0	15.2333	NO	MALE	15.2333	0	Colon Adenocarcinoma	Colon	N1	T2	Stage IIIA	R0	Primary Tumor		31	YES	YES
TCGA.AA.A01K.01	0	31.4333	NO	FEMALE	31.4333	0	Colon Adenocarcinoma	Colon	N2	T3	Stage IIIC	R0	Primary Tumor		35	YES	YES
TCGA.AA.A01T.01	0	33.5		FEMALE	33.5	0	Colon Adenocarcinoma	Colon	N1	T3	Stage III	R0	Primary Tumor		15	YES	YES
TCGA.AD.6895.01	0	25.4333	YES	MALE	25.4333	0	Colon Adenocarcinoma	Colon	N1a	T3	Stage IIIB	R0	Primary Tumor	NO	17	YES	YES
TCGA.AF.6655.01	0	20.3	NO	MALE	20.3	0	Rectal Adenocarcinoma	Rectum	N1	T2	Stage IIIA	R0	Primary Tumor	NO	29	YES	YES
TCGA.AF.A56L.01	0	66.9	NO	FEMALE	66.9	0	Rectal Adenocarcinoma	Rectum	N2	T3	Stage IIIC	RX	Primary Tumor	YES	23	YES	YES
TCGA.AG.3600.01	0	6.13333	NO	MALE	6.13333	0	Rectal Adenocarcinoma	Rectum	N2	T3	Stage IIIC	R0	Primary Tumor		45	YES	YES
TCGA.AG.3609.01	0	20.2667	NO	FEMALE	20.2667	0	Rectal Adenocarcinoma	Rectum	N2	T3	Stage IIIC	R0	Primary Tumor		42	YES	YES
TCGA.AG.3612.01	0	20.2667	NO	FEMALE	20.2667	0	Rectal Adenocarcinoma	Rectum	N1	T3	Stage IIIB	R0	Primary Tumor		32	NO	YES
TCGA.AG.3725.01	0	21.2667	YES	FEMALE	21.2667	0	Rectal Adenocarcinoma	Rectum	N2	T3	Stage III	R0	Primary Tumor		18	YES	YES
TCGA.AG.3885.01	0	18.2	YES	FEMALE	18.2	0	Rectal Adenocarcinoma	Rectum	N1	T3	Stage IIIB	R0	Primary Tumor		19	YES	YES
TCGA.AG.3893.01	0	35.5		MALE	35.5	0	Rectal Adenocarcinoma	Rectum	N1	T3	Stage IIIB	R0	Primary Tumor		14	YES	YES
TCGA.AG.3909.01	0	20.2667	NO	FEMALE	20.2667	0	Rectal Adenocarcinoma	Rectum	N1	T3	Stage IIIB	R0	Primary Tumor		35	YES	YES
TCGA.AG.A00C.01	0	6.1	NO	FEMALE	6.1	0	Rectal Adenocarcinoma	Rectum	N1	T3	Stage IIIB	R0	Primary Tumor		24	YES	YES
TCGA.AG.A036.01	0	118.733		MALE	118.733	0	Rectal Adenocarcinoma	Rectum	N2	T3	Stage III	R0	Primary Tumor		30		YES
TCGA.AH.6903.01	0	19.7333	NO	MALE	19.7333	0	Rectal Mucinous Adenocarcinoma	Rectum	N1b	T3	Stage IIIB	R0	Primary Tumor	NO	18	NO	YES
TCGA.AY.6386.01	0	18.0667	NO	FEMALE	18.0667	0	Colon Adenocarcinoma	Colon	N1a	T3	Stage IIIB	R0	Primary Tumor	NO	19	NO	YES
TCGA.AZ.4308.01	0	110.8	NO	FEMALE	110.8	0	Colon Adenocarcinoma	Colon	N1	T3	Stage IIIB	R0	Primary Tumor		14	YES	YES
TCGA.AZ.4615.01	0	33.4	YES	MALE	33.4	0	Colon Adenocarcinoma	Colon	N1	T3	Stage IIIB	RX	Primary Tumor		18	YES	YES
TCGA.BM.6198.01	0	21.5333	NO	MALE	21.5333	0	Rectal Adenocarcinoma	Rectum	N1	T3	Stage IIIB	R0	Primary Tumor	NO	11	NO	YES
TCGA.CA.6715.01	0	12.7667		MALE	12.7667	0	Colon Adenocarcinoma	Colon	N1	T3	Stage IIIB	RX	Primary Tumor		2		YES
TCGA.CK.4948.01	0	150.067		FEMALE	150.067	0	Colon Adenocarcinoma	Colon	N1	T3	Stage III	R0	Primary Tumor	YES	20		YES
TCGA.CK.4950.01	0	86.6333	NO	FEMALE	86.6333	0	Colon Mucinous Adenocarcinoma	Colon	N1	T3	Stage IIIB	R1	Primary Tumor	NO	18	NO	YES
TCGA.CL.5917.01	0	79.2	YES	FEMALE	79.2	0	Rectal Adenocarcinoma	Rectum	N2	T3	Stage IIIC	RX	Primary Tumor	NO		YES	YES
TCGA.CM.4748.01	0	26.4	YES	MALE	26.4	0	Colon Mucinous Adenocarcinoma	Colon	N1a	T4a	Stage IIIB	R0	Primary Tumor	YES	23	YES	YES
TCGA.CM.4750.01	0	8.13333	NO	FEMALE	8.13333	0	Colon Adenocarcinoma	Colon	N1b	T1	Stage IIIA	R0	Primary Tumor	NO	52	YES	YES
TCGA.CM.4751.01	0	27.4	YES	MALE	27.4	0	Colon Adenocarcinoma	Colon	N1b	T3	Stage IIIB	R0	Primary Tumor	NO	48	YES	YES
TCGA.CM.5341.01	0	29.4667	NO	FEMALE	29.4667	0	Colon Adenocarcinoma	Colon	N1a	T2	Stage IIIA	R0	Primary Tumor	NO	18	YES	YES
TCGA.CM.5344.01	0	22.3333	NO	FEMALE	22.3333	0	Colon Adenocarcinoma	Colon	N1b	T3	Stage IIIB	R0	Primary Tumor	NO	108	YES	YES
TCGA.CM.5348.01	0	23.3	NO	MALE	23.3	0	Colon Adenocarcinoma	Colon	N1a	T3	Stage IIIB	R0	Primary Tumor	NO	19	YES	YES
TCGA.CM.5863.01	0	15.2333	YES	FEMALE	15.2333	0	Colon Mucinous Adenocarcinoma	Colon	N1b	T3	Stage IIIB	R0	Primary Tumor	YES	12	NO	YES
TCGA.CM.6162.01	0	12.1667	YES	FEMALE	12.1667	0	Colon Mucinous Adenocarcinoma	Colon	N1a	T3	Stage IIIB	R0	Primary Tumor	NO	46	YES	YES
TCGA.CM.6167.01	0	15.2	YES	FEMALE	15.2	0	Colon Adenocarcinoma	Colon	N2b	T3	Stage IIIC	R0	Primary Tumor	YES	40	YES	YES
TCGA.CM.6172.01	0	11.1667	NO	FEMALE	11.1667	0	Colon Adenocarcinoma	Colon	N1a	T3	Stage IIIB	R0	Primary Tumor	NO	17	NO	YES
TCGA.CM.6680.01	0	12.2	NO	FEMALE	12.2	0	Colon Adenocarcinoma	Colon	N2a	T3	Stage IIIB	R0	Primary Tumor	NO	17	NO	YES
TCGA.D5.5541.01	0	56.7	NO	MALE	56.7	0	Colon Adenocarcinoma	Colon	N1a	T3	Stage IIIB	R0	Primary Tumor	NO	8	NO	YES
TCGA.D5.6535.01	0	15.3333	NO	FEMALE	15.3333	0	Colon Adenocarcinoma	Colon	N1	T3	Stage IIIB	RX	Primary Tumor	YES	6	YES	YES
TCGA.D5.6538.01	0	17.3667	YES	FEMALE	17.3667	0	Colon Adenocarcinoma	Colon	N2	T3	Stage IIIB	R0	Primary Tumor	NO	14	NO	YES
TCGA.D5.6922.01	0	10.2667	NO	MALE	10.2667	0	Colon Adenocarcinoma	Colon	N1	T3	Stage IIIA	R0	Primary Tumor	NO	8	YES	YES
TCGA.D5.6926.01	0	9.16667	NO	MALE	9.16667	0	Colon Adenocarcinoma	Colon	N1	T4a	Stage IIIB	R0	Primary Tumor	NO	34	NO	YES
TCGA.D5.6931.01	0	12.1667	NO	MALE	12.1667	0	Colon Adenocarcinoma	Colon	N2	T4b	Stage IIIC	R0	Primary Tumor	NO	14	YES	YES
TCGA.DC.4745.01	0	21.3	NO	FEMALE	21.3	0	Rectal Adenocarcinoma	Rectum	N1a	T3	Stage IIIB	R0	Primary Tumor	NO	22	NO	YES
TCGA.DC.5869.01	0	31.4333	NO	FEMALE	31.4333	0	Rectal Adenocarcinoma	Rectum	N1a	T3	Stage IIIB	R0	Primary Tumor	NO	19	NO	YES
TCGA.DC.6155.01	0	14.1667	YES	FEMALE	14.1667	0	Rectal Adenocarcinoma	Rectum	N1b	T2	Stage IIIA	R0	Primary Tumor	NO	31	NO	YES
TCGA.DC.6683.01	0	25.4	YES	MALE	25.4	0	Rectal Adenocarcinoma	Rectum	N1b	T3	Stage IIIB	R0	Primary Tumor	NO	27	NO	YES
TCGA.DM.A1HA.01	0	133.333		MALE	133.333	0	Colon Adenocarcinoma	Colon	N2	T3	Stage IIIC		Primary Tumor		17		YES
TCGA.DM.A1HB.01	0	137.533	NO	MALE	137.533	0	[Discrepancy]	Colon	N1	T3	Stage IIIB		Primary Tumor		11	NO	YES
TCGA.EI.6508.01	0	21.2	NO	FEMALE	21.2	0	Rectal Adenocarcinoma	Rectum	N1a	T3	Stage IIIB	R0	Primary Tumor	NO	15	YES	YES
TCGA.EI.6511.01	0	16.0667	NO	MALE	16.0667	0	Rectal Adenocarcinoma	Rectum	N1	T3	Stage IIIB	R0	Primary Tumor	NO	18	YES	YES
TCGA.EI.6512.01	0	17.9333	NO	FEMALE	17.9333	0	Rectal Adenocarcinoma	Rectum	N1	T3	Stage IIIB	R0	Primary Tumor	NO	17	NO	YES
TCGA.EI.6513.01	0	16.5667	NO	MALE	16.5667	0	Rectal Adenocarcinoma	Rectum	N1	T3	Stage IIIB	R0	Primary Tumor	NO	13	NO	YES
TCGA.EI.6881.01	0	16.6333	NO	MALE	16.6333	0	Rectal Adenocarcinoma	Rectum	N1	T3	Stage IIIA	R0	Primary Tumor	NO	18	NO	YES
TCGA.EI.6884.01	0	10.9333	NO	MALE	10.9333	0	Rectal Adenocarcinoma	Rectum	N1	T3	Stage IIIA	R0	Primary Tumor	NO	8	NO	YES
TCGA.EI.6917.01	0	17.7	NO	MALE	17.7	0	Rectal Adenocarcinoma	Rectum	N1	T3	Stage IIIA	R0	Primary Tumor	NO	14	NO	YES
TCGA.F4.6807.01	0	43.6333	NO	FEMALE	43.6333	0	Colon Adenocarcinoma	Colon	N2b	T3	Stage IIIC	R0	Primary Tumor	NO	12	NO	YES
TCGA.G4.6293.01	0	135.033	NO	FEMALE	135.033	0	Colon Adenocarcinoma	Colon	N1	T3	Stage III	R0	Primary Tumor	NO	26	NO	YES
TCGA.G4.6299.01	0	75.6	YES	MALE	75.6	0	Colon Adenocarcinoma	Colon	N2	T3	Stage IIIC	R0	Primary Tumor	NO	17	YES	YES
TCGA.G4.6307.01	0	55.8	YES	FEMALE	55.8	0	Colon Adenocarcinoma	Colon	N1	T3	Stage IIIB	R0	Primary Tumor	NO	17	YES	YES
TCGA.G4.6310.01	0	64.5	NO	MALE	64.5	0	Colon Adenocarcinoma	Colon	N1	T3	Stage IIIB	R0	Primary Tumor	NO	66	NO	YES
TCGA.G4.6311.01	0	39.9667	YES	MALE	39.9667	0	Colon Adenocarcinoma	Colon	N1	T3	Stage III	R0	Primary Tumor	NO	37	YES	YES
TCGA.G4.6320.01	0	26.8	YES	MALE	26.8	0	Colon Adenocarcinoma	Colon	N1	T3	Stage III	R0	Primary Tumor	NO	65	YES	YES
TCGA.G4.6321.01	0	22.4	NO	FEMALE	22.4	0	Colon Adenocarcinoma	Colon	N1	T2	Stage III	R0	Primary Tumor	NO	44	NO	YES
TCGA.G5.6641.01	0	26.8	NO	MALE	26.8	0	Rectal Mucinous Adenocarcinoma	Rectum	N1	T1	Stage IIIA	R0	Primary Tumor	NO	26	NO	YES
TCGA.NH.A50V.01	0	19.6	NO	MALE	19.6	0	Colon Adenocarcinoma	Colon	N2a	T3	Stage IIIB	R0	Primary Tumor	NO	35	NO	YES
TCGA.NH.A6GB.01	0	15.8667	NO	FEMALE	15.8667	0	Colon Adenocarcinoma	Colon	N2b	T3	Stage IIIC	R0	Primary Tumor	NO	13	NO	YES
TCGA.QG.A5YV.01	0	43.3667	NO	FEMALE	43.3667	0	Colon Adenocarcinoma	Colon	N1a	T4b	Stage IIIC	R0	Primary Tumor	NO	33	NO	YES
TCGA.QG.A5YW.01	0	29.8667	NO	FEMALE	29.8667	0	Colon Mucinous Adenocarcinoma	Colon	N2b	T3	Stage IIIC	R0	Primary Tumor	YES	15	NO	YES
TCGA.A6.2677.01	0	24.6667	NO	FEMALE	24.6667	1	Colon Adenocarcinoma	Colon	N2	T3	Stage IIIC	R0	Primary Tumor	NO	30	YES	YES
TCGA.AD.6899.01	0	5.86667	YES	MALE	5.86667	1	Colon Mucinous Adenocarcinoma	Colon	N2b	T4a	Stage IIIC		Primary Tumor	NO	20	YES	YES
TCGA.AZ.6605.01	0	5.3	YES	MALE	5.3	1	Colon Adenocarcinoma	Colon	N1	T4	Stage IIIB		Primary Tumor		22	YES	YES
TCGA.AZ.6608.01	0	1.96667	YES	FEMALE	1.96667	1	Colon Adenocarcinoma	Colon	N1	T2	Stage IIIA		Primary Tumor		12	YES	YES
TCGA.DM.A0XF.01	0	38.7333	NO	FEMALE	38.7333	1	[Discrepancy]	Colon	N2	T3	Stage IIIC		Primary Tumor		22	NO	YES
TCGA.DM.A1DA.01	0	7.6		FEMALE	7.6	1	Colon Adenocarcinoma	Colon	N2	T3	Stage IIIC		Primary Tumor		13		YES
TCGA.DM.A28A.01	0	26.8333	NO	MALE	26.8333	1	Colon Adenocarcinoma	Colon	N2	T3	Stage IIIC		Primary Tumor		15	NO	YES
TCGA.DM.A28F.01	0	36.4667		MALE	36.4667	1	Colon Adenocarcinoma	Colon	N1	T3	Stage IIIB		Primary Tumor		23		YES
TCGA.DY.A1DD.01	0	58.0333		FEMALE	58.0333	1	Rectal Adenocarcinoma	Rectum	N1	T3	Stage IIIB		Primary Tumor		16		YES
TCGA.DY.A1H8.01	0	33.0667		FEMALE	33.0667	1	Rectal Adenocarcinoma	Rectum	N1	T2	Stage IIIA		Primary Tumor		7		YES
TCGA.F4.6459.01	0	8.73333	NO	FEMALE	8.73333	1	Colon Adenocarcinoma	Colon	N2a	T3	Stage IIIB	R0	Primary Tumor	NO	6	NO	YES
TCGA.F4.6460.01	0	32.4	NO	FEMALE	32.4	1	Colon Adenocarcinoma	Colon	N1	T3	Stage IIIB	R0	Primary Tumor	NO	6	NO	YES
TCGA.F5.6464.01	0	10.1	NO	FEMALE	10.1	1	Rectal Adenocarcinoma	Rectum	N2a	T4b	Stage IIIC	R0	Primary Tumor	NO	4	NO	YES
TCGA.QG.A5Z1.01	0	8.53333	YES	MALE	8.53333	1	Colon Adenocarcinoma	Colon	N1b	T3	Stage IIIB	R0	Primary Tumor		38	YES	YES
TCGA.A6.5664.01	1	21.4333	YES	MALE	22.4	0	Colon Adenocarcinoma	Colon	N2a	T4a	Stage IIIC		Primary Tumor	YES	18	YES	YES
TCGA.AA.3842.01	1	13.2	YES	MALE	37.5333	0	Colon Adenocarcinoma	Colon	N1	T2	Stage IIIA	R0	Primary Tumor		12	YES	YES
TCGA.AA.3844.01	1	12.1667	YES	FEMALE	15.1333	0	Colon Adenocarcinoma	Colon	N2	T3	Stage IIIC	R0	Primary Tumor		18	YES	YES
TCGA.AA.A01R.01	1	20.2667		MALE	35.5	0	Colon Mucinous Adenocarcinoma	Colon	N2	T3	Stage III	R0	Primary Tumor		19	YES	YES
TCGA.AA.A01X.01	1	26.3667		FEMALE	26.3667	0	Colon Adenocarcinoma	Colon	N1	T2	Stage III	RX	Primary Tumor		14	YES	YES
TCGA.AD.6965.01	1	21.6	YES	MALE	26.8333	0	Colon Adenocarcinoma	Colon	N2b	T4a	Stage IIIC	R1	Primary Tumor	NO	17	YES	YES
TCGA.AF.2687.01	1	42.2333	NO	MALE	47.5667	0	Rectal Adenocarcinoma	Rectum	N2	T3	Stage IIIC	R0	Primary Tumor	YES	16	YES	YES
TCGA.AF.3911.01	1	34	NO	MALE	38.2667	0	Rectal Adenocarcinoma	Rectum	N2	T3	Stage IIIC		Primary Tumor	YES	18	YES	YES
TCGA.AF.3914.01	1	28.2	YES	MALE	38.2	0	Rectal Adenocarcinoma	Rectum	N2a	T3	Stage IIIB	R0	Primary Tumor	NO	55	YES	YES
TCGA.AF.6136.01	1	20.3	YES	FEMALE	24.7	0	Rectal Adenocarcinoma	Rectum	N1b	T3	Stage IIIB		Primary Tumor	YES	52	YES	YES
TCGA.AG.3999.01	1	26.3667	YES	FEMALE	28.4333	0	Rectal Adenocarcinoma	Rectum	N2	T3	Stage IIIC	R0	Primary Tumor		32	YES	YES
TCGA.AG.A032.01	1	26.4	YES	MALE	38.5667	0	Rectal Adenocarcinoma	Rectum	N1	T3	Stage IIIB	R0	Primary Tumor		16	YES	YES
TCGA.D5.5539.01	1	19.3		MALE	19.8667	0	Colon Mucinous Adenocarcinoma	Colon	N1	T3	Stage IIIA	R0	Primary Tumor	NO	4	YES	YES
TCGA.DM.A28H.01	1	16.1333	NO	MALE	118.7	0	Colon Adenocarcinoma	Colon	N2	T3	Stage IIIC		Primary Tumor		12	NO	YES
TCGA.EI.6509.01	1	3	NO	MALE	17.2333	0	Rectal Adenocarcinoma	Rectum	N2b	T3	Stage IIIC	R0	Primary Tumor	NO	10	YES	YES
TCGA.G4.6309.01	1	72.5333	NO	FEMALE	86.6667	0	Colon Adenocarcinoma	Colon	N1	T3	Stage IIIB	R0	Primary Tumor	NO	24	NO	YES
TCGA.G4.6317.01	1	19.7333		FEMALE	36.5	0	Colon Adenocarcinoma	Colon	N2	T3	Stage IIIC	R0	Primary Tumor	NO	109		YES
TCGA.G4.6317.02	1	19.7333		FEMALE	36.5	0	Colon Adenocarcinoma	Colon	N2	T3	Stage IIIC	R0	Recurrent Tumor	NO	109		YES
TCGA.G4.6322.01	1	26.3	YES	MALE	26.4	0	Colon Mucinous Adenocarcinoma	Colon	N1	T3	Stage IIIB	R0	Primary Tumor	NO	26	YES	YES
TCGA.G5.6235.01	1	34.7333	NO	MALE	56.5333	0	Rectal Adenocarcinoma	Rectum	N1	T3	Stage IIIB	R1	Primary Tumor	NO	13	NO	YES
TCGA.RU.A8FL.01	1	8.53333		MALE	39.2333	0	Colon Adenocarcinoma	Colon	N2a	T3	Stage IIIB	R0	Primary Tumor	NO	21		YES
TCGA.A6.A565.01	1	14.6333	YES	FEMALE	16.4667	1	Colon Mucinous Adenocarcinoma	Colon	N2	T3	Stage IIIC	RX	Primary Tumor	YES	41	YES	YES
TCGA.A6.A566.01	1	8.56667		FEMALE	25.2667	1	Colon Mucinous Adenocarcinoma	Colon	N1	T4	Stage IIIB	R0	Primary Tumor		13	YES	YES
TCGA.A6.A56B.01	1	55.9333	NO	MALE	57.0333	1	Colon Adenocarcinoma	Colon	N1	T3	Stage IIIB	R0	Primary Tumor	NO	25	YES	YES
TCGA.AA.3552.01	1	4.06667	NO	MALE	13.2	1	Colon Adenocarcinoma	Colon	N2	T3	Stage IIIC	R0	Primary Tumor		20	YES	YES
TCGA.AA.A01P.01	1	25.4		FEMALE	38.6	1	Colon Adenocarcinoma	Colon	N1	T3	Stage III	R0	Primary Tumor		21	YES	YES
TCGA.AD.6888.01	1	11.4333	YES	MALE	15.7333	1	Colon Adenocarcinoma	Colon	N1b	T3	Stage IIIB	R0	Primary Tumor	NO	18	YES	YES
TCGA.AH.6643.01	1	34.2	NO	MALE	43.8	1	Rectal Adenocarcinoma	Rectum	N2b	T3	Stage IIIC	R0	Primary Tumor	YES	15	NO	YES
TCGA.AY.4070.01	1	6.2	YES	FEMALE	16.5333	1	Colon Adenocarcinoma	Colon	N2	T3	Stage IIIC	R1	Primary Tumor	NO	15	YES	YES
TCGA.D5.5538.01	1	33.5667	NO	FEMALE	55.3667	1	Colon Adenocarcinoma	Colon	N1b	T3	Stage IIIB	R0	Primary Tumor	NO	6	NO	YES
TCGA.D5.6537.01	1	4.1	NO	MALE	4.86667	1	Colon Adenocarcinoma	Colon	N1a	T3	Stage IIIB	R0	Primary Tumor	NO	11	YES	YES
TCGA.DM.A288.01	1	10.6667	NO	MALE	14.2333	1	Colon Mucinous Adenocarcinoma	Colon	N2	T3	Stage IIIC		Primary Tumor		22	NO	YES
TCGA.F4.6461.01	1	9.6	NO	FEMALE	11.2667	1	Colon Adenocarcinoma	Colon	N2	T4b	Stage IIIC	R0	Primary Tumor	NO	5	NO	YES
TCGA.F5.6813.01	1	2.16667	NO	MALE	19.9333	1	Rectal Adenocarcinoma	Rectum	N2	T4a	Stage IIIC	R0	Primary Tumor	NO	12	NO	YES
TCGA.F5.6863.01	1	6.36667	NO	FEMALE	12.0333	1	Rectal Adenocarcinoma	Rectum	N1	T4a	Stage IIIB	R0	Primary Tumor	NO	6	NO	YES
TCGA.G4.6298.01	1	9.7	NO	MALE	23.8333	1	Colon Adenocarcinoma	Colon	N1	T4a	Stage IIIB	R0	Primary Tumor	NO	37	NO	YES
TCGA.NH.A6GA.01	1	0.2	YES	MALE	10.0667	1	Colon Adenocarcinoma	Colon	N2a	T4a	Stage IIIC	R0	Primary Tumor	YES	33	YES	YES
* According to the NCCN guidelines, most patients in stage III CRC will accept additional chemotherapy. We converted the NA in additional_pharmaceutical_therapy into YES
