# Supplementary material for: Hematopoietic Gene Expression Regulation Through m6A Methylation Predicts Prognosis in Stage III Colorectal Cancer
Source: Front Oncol. 2020 Sep 30;10:572708. doi: 10.3389/fonc.2020.572708 (PMC7556240; doi:10.3389/fonc.2020.572708)
Supplement: Supplementary Figure 1 — Results of PCA in view of patients from GSE39582 and 21 m6A regulators (A,B). Consensus index after regrouping cases by PCA (C). Heatmap of 21 m6A regulators expression in GSE39582 (D). [file Data_Sheet_1.zip › Data Sheet 1/Supplementary Materials/Table S4.xlsx]

## Sheet: 39582m6AgeneexpressionPCA
Sample_ID	PC1	PC2	PC3	PC4	PC5	PC6	PC7	PC8	PC9	PC10	PC11	PC12	PC13	PC14	PC15	PC16	PC17	PC18	PC19	PC20	PC21	m6Ascore
GSM972061	-1.96406	1.10429	-0.787105	-0.631783	0.607677	-0.36291	0.146771	0.511039	-0.322335	0.469588	-0.524379	0.124259	-0.447827	-0.336524	0.190482	-0.0924709	0.130267	-0.340503	-0.19378	0.017536	0.00280569	-2.69896
GSM972105	-1.15688	1.23652	1.11912	1.13725	0.397831	0.141215	0.142342	-0.0273481	0.0507506	0.0078107	-0.179216	-0.55844	-0.35783	0.034852	-0.227501	-0.187511	0.147165	-0.0789607	0.420827	-0.217927	0.105166	1.94924
GSM972494	-0.527861	0.252387	0.649261	-0.258219	-0.328379	-0.117748	-0.147333	0.310288	-0.320998	0.635627	0.124242	-0.338704	-0.0667542	0.111673	0.407242	-0.362878	-0.202829	-0.231342	0.0106435	0.194829	0.29963	0.0927766
GSM972077	-3.54418	1.24265	-1.00931	-0.549475	-0.0724738	0.691536	0.52489	-0.403563	-0.319282	-0.0796722	-0.270352	-0.173617	0.108493	0.381133	-0.134144	-0.184692	0.0712026	-0.319792	-0.0659187	-0.00801437	0.14561	-3.96897
GSM972079	-3.4126	0.953839	-0.405688	-0.757762	-0.243263	0.209155	0.167272	-0.295862	-0.361534	-0.0904379	-0.238019	0.132134	0.173555	0.155312	-0.170628	-0.220923	-0.0565726	0.0796009	0.070173	0.00473016	0.0592954	-4.24823
GSM972260	-1.09232	0.874628	0.254233	-0.260848	0.218592	-0.100143	-0.360618	0.490781	0.0947415	0.0117816	-0.0113292	0.128442	-0.0801514	0.25416	-0.0734775	0.617285	-0.0956016	0.180539	0.190162	-0.0400775	-0.0740903	1.12669
GSM972394	-1.84314	-0.440258	0.204515	0.294154	0.0505907	0.313197	0.130001	-0.224406	0.13982	0.00152869	-0.159679	0.1124	0.15479	-0.458585	0.151635	-0.0594308	0.0731676	-0.0684187	-0.172482	-0.0825779	0.11081	-1.77237
GSM972500	-3.87718	0.649742	0.144647	0.899204	0.00286904	0.104945	-0.124032	-0.0731267	-0.117143	-0.258255	0.782053	0.0457103	0.0578659	-0.294839	-0.347912	0.348913	0.547701	-0.0955044	0.0539235	0.327775	0.100024	-1.12262
GSM972097	-1.77971	0.759545	0.522399	1.05047	-0.475267	0.496496	-0.212956	0.300142	0.245278	0.18285	0.00892887	-0.689145	-0.058505	-0.312435	-0.191293	0.225586	0.19206	0.162924	0.0723363	0.200353	-0.134079	0.565984
GSM972185	-1.12062	0.767887	0.0853339	-0.069048	0.569199	-0.867369	-0.1908	-0.351325	-0.07704	-0.0817752	0.012533	0.0420149	0.0260059	0.116639	0.113668	0.234644	0.232552	-0.101926	0.198428	-0.0166953	-0.161877	-0.639574
GSM972017	-0.604927	0.810564	0.858712	0.135246	0.00707253	-0.304707	-0.238996	-0.0180499	-0.488333	-0.250591	-0.175244	-0.136793	-0.26652	0.25504	-0.179752	-0.065182	0.0131449	-0.0212321	0.0794282	0.113936	0.131307	-0.345878
GSM972033	1.40301	0.337408	0.503826	-0.0425881	0.649186	-0.148607	0.0986266	0.228627	-0.60141	0.23603	-0.180713	-0.42186	0.0704081	0.233214	-0.120659	-0.0373188	0.472134	-0.0765582	-0.447067	-0.226442	-0.0189153	1.91033
GSM972505	-1.97805	0.659778	-0.714232	0.293313	0.164324	-0.563053	-0.68913	-0.598204	-0.0929114	0.511796	-0.924861	0.00872816	-0.00247964	-0.309519	0.0415797	-0.330107	-0.103338	0.0390261	0.165227	0.206456	-0.0252173	-4.24087
GSM972055	-1.3373	0.293075	-1.06443	-0.662141	0.152759	0.359154	0.716098	-0.123992	0.24902	0.0762365	-0.151749	0.227882	0.270027	-0.000213543	-0.00335325	0.199405	-0.246988	-0.228863	0.285608	-0.0406244	0.0494441	-0.980952
GSM972194	-1.58391	1.89282	-0.731136	-0.18597	0.55432	-0.675769	-0.471409	-1.0406	0.520688	0.673303	-0.0480253	-0.092243	-0.321707	0.255422	0.294158	-0.0279996	-0.277897	0.080357	-0.0778463	-0.0129286	0.0954328	-1.18094
GSM972036	-0.151345	-0.429907	0.67111	0.407287	0.412528	-0.0182295	-0.0442945	-0.0407418	0.0965639	0.624035	0.00542378	0.0515373	0.0472365	0.295968	0.0707036	-0.245151	0.324486	0.119447	0.326697	-0.0390423	-0.108247	2.37607
GSM972199	0.287568	0.251449	-0.66643	-0.362597	0.837101	0.321725	0.503608	0.174407	0.246955	0.0225987	-0.0236936	-0.120642	-0.0976082	-0.182144	-0.109544	-0.124989	0.378528	-0.174352	-0.237084	-0.0798796	0.216183	1.06116
GSM972183	-1.84198	0.0634714	0.145772	-0.231676	0.391599	0.232529	-0.217093	0.417648	0.124108	0.558838	0.208179	0.238174	0.0774553	-0.270491	0.0250098	-0.25278	0.244832	-0.499982	0.0158177	-0.384394	-0.0843092	-1.03927
GSM972288	0.25993	0.873973	-0.282524	1.6318	0.362544	0.0665574	0.0432628	-0.303796	0.267135	-0.487412	-0.165861	-0.212961	0.410027	-0.529793	0.439895	-0.0698184	0.257555	-0.158437	-0.11836	-0.0662373	-0.0546793	2.1628
GSM972188	-1.20576	0.606966	-0.256966	0.0274401	-0.464327	-0.63145	0.0315003	0.182408	0.79777	0.0182908	-0.209969	-0.127378	0.335479	0.0328362	0.249263	-0.328141	0.032568	0.112506	0.0641676	-0.252418	0.0193108	-0.9659
GSM972299	0.418417	0.212833	0.830577	0.315797	-0.45865	0.0264476	0.240879	0.283506	0.193244	0.477731	-0.272195	-0.00242412	-0.416635	-0.313008	-0.137182	-0.449759	-0.0779365	0.190976	0.329888	0.177328	0.0949929	1.66483
GSM972381	-1.37297	1.08521	0.458879	0.589834	-0.159648	0.0240297	-0.368064	0.2405	-0.36006	-0.113589	-0.0102396	-0.302683	-0.350859	-0.122678	0.369364	-0.00191172	0.230418	-0.271338	0.122994	-0.332162	-0.212329	-0.857294
GSM972176	-0.834037	0.0984033	-0.747975	0.366121	0.145106	0.394977	-0.317423	-0.202996	-0.0411512	0.549994	-0.0722959	0.240162	0.164251	0.00548747	-0.122449	-0.222953	0.17746	0.131338	0.214556	0.0372341	0.0448432	0.00865247
GSM972059	-3.85794	0.819113	-0.531538	-0.439834	-0.156659	0.441782	0.727708	-0.524478	0.135661	-0.140264	0.2044	0.577143	-0.420371	0.0239231	-0.459287	0.35654	0.218112	-0.139442	0.0744483	0.263128	0.0521577	-2.7757
GSM972304	-0.509529	0.405277	0.922185	-0.555042	0.0376108	-0.936022	-0.426544	0.640527	0.461305	-0.122628	0.155747	-0.505845	0.358693	-0.164099	-0.147672	0.126007	0.278295	-0.132448	0.126395	-0.113598	0.022357	-0.0790273
GSM972385	-1.1715	0.54862	0.721888	0.737299	0.314769	0.594048	0.214143	0.276336	0.419717	-0.189381	0.280078	-0.0549861	-0.31565	-0.133846	-0.0842599	-0.149032	-0.135882	0.129773	0.121481	-0.0310267	0.0118348	2.10443
GSM972057	-0.560655	1.23131	-0.57838	-0.300835	0.281474	-0.179806	-0.12186	-0.252008	0.568964	0.34593	-0.330095	0.365249	-0.0184152	0.262934	0.392855	-0.0475403	-0.080036	-0.169791	-0.0871137	0.161001	0.127812	1.01099
GSM972192	-1.55957	0.551411	-0.30873	-0.0380656	-0.350935	-0.151329	-0.034665	-0.0677736	-0.464292	-0.436106	-0.229668	-0.425827	-0.262667	0.112226	-0.308268	0.126083	-0.0447402	0.0580946	-0.133894	-0.221581	-0.0331257	-4.22342
GSM972182	-1.75609	0.788794	-0.608567	-0.175378	1.74908	-0.466463	-0.428961	-0.585281	0.688104	0.410324	0.0858031	-0.395286	0.120604	-0.107986	-0.0218746	-0.014309	-0.146255	-0.219516	-0.197396	-0.190234	-0.0340322	-1.50492
GSM971972	-0.545664	-0.0495692	-0.28469	-1.32571	-0.0793122	-0.224285	0.227636	-0.178857	0.599058	-0.311195	-0.445068	-0.0667359	0.0308367	-0.113223	0.424759	-0.0651278	0.131073	0.0535705	0.106212	-0.0689158	0.114834	-2.07038
GSM972135	0.374875	-0.687302	0.961475	0.464083	0.878864	0.485625	0.235414	0.36106	1.01314	-0.138535	0.483567	0.0129991	0.4636	0.406597	0.508036	0.202657	0.311736	0.0512949	0.156721	-0.0209093	0.0439965	6.56899
GSM1681356	-0.152733	-1.1357	-0.322685	0.547985	-0.811003	0.807491	-0.00142413	0.449768	-0.00857985	0.668054	-0.467946	0.296642	0.219728	-0.0648518	-0.273237	0.112009	-0.0940931	0.020327	0.170938	0.0180922	-0.0525225	-0.0737428
GSM972177	-2.24225	0.347502	-0.0915446	0.13217	0.167248	0.261183	-0.405393	0.137987	-0.132504	-0.0101181	-0.276189	-0.134277	0.0584157	0.041646	-0.153015	-0.171134	0.211085	-0.126152	0.109158	-0.03925	-0.00698667	-2.32242
GSM972427	-0.884026	0.596271	0.11577	0.415836	-0.2083	0.0781781	-0.595998	0.223599	0.481713	-0.0868786	-0.23476	-0.303684	0.426496	-0.0574877	0.0320351	-0.0072844	0.0646567	-0.235058	0.0532608	-0.295864	0.0390969	-0.382427
GSM972247	-0.0474495	1.19608	0.239595	0.830125	-0.484053	-1.00636	0.369944	0.0458528	-0.0198312	0.43692	-0.364007	0.237101	-0.101486	-0.105982	0.264151	0.0366928	0.0788808	0.196519	0.030319	0.258677	0.0148327	2.10653
GSM972245	-0.717091	0.760969	-0.417224	0.32691	0.00793987	0.203954	0.25522	0.0190842	-0.367629	-0.0396009	-0.200631	0.0782382	0.0706037	-0.141473	0.190546	0.0581443	-0.251334	0.0539475	-0.010921	-0.0564908	0.0560662	-0.120772
GSM972130	-0.0625917	1.64103	1.83263	0.0162202	0.553523	-0.0804066	0.0517043	0.375621	-0.047801	-0.0204498	0.599872	-0.0215879	-0.101649	-0.250928	-0.303907	-0.252357	-0.133746	-0.31256	-0.120048	0.124257	-0.110808	3.37602
GSM972190	-0.156345	1.33988	-0.373067	0.126429	-0.0144676	-0.43655	-0.609456	0.531245	-0.288381	-0.0251325	0.186902	-0.154252	0.135949	0.313014	0.139774	-0.00855232	0.126988	-0.13239	0.0415631	-0.0461308	0.0338554	0.730872
GSM972359	-0.96419	-0.683197	-0.664969	0.34999	-0.822939	0.478539	0.0238157	0.311319	0.0277381	0.489473	-0.224191	0.240356	0.324944	-0.374131	-0.123154	0.0236112	-0.0134975	0.0603339	0.249342	0.126758	-0.103694	-1.26774
GSM971986	-0.770371	0.0882469	-0.519508	1.73128	-0.194488	-0.171562	0.533042	-0.765039	-0.157126	-0.546714	0.467141	-0.1127	0.67529	0.197206	0.297341	0.0598781	0.366501	-0.34445	-0.13151	-0.205193	-0.089754	0.407517
GSM972305	-1.74736	-0.716869	0.878903	0.574807	0.126733	-0.246713	0.123741	-0.366006	-0.00539861	-0.359057	0.187558	-0.188626	-0.0763154	-0.178439	0.111075	-0.103159	0.22125	0.150332	-0.330826	0.204336	0.172746	-1.56728
GSM972195	-2.01374	0.297564	0.151086	-1.07002	0.353709	-0.13288	0.509198	0.0685147	-0.0194409	-0.184882	-0.0352488	0.0699772	0.199291	-0.0653993	0.212467	0.309999	-0.0655411	-0.0225398	-0.210954	-0.170643	0.0746592	-1.74483
GSM972307	-0.126771	0.547141	0.814042	0.276083	0.529879	-0.359257	0.0923894	0.119749	-0.731028	0.429809	-0.0290704	0.118871	-0.0583718	-0.0965645	-0.0672511	0.00375772	0.378354	-0.15814	0.258923	0.0581036	0.175194	2.17584
GSM972111	-1.88436	0.473786	0.349986	0.157508	0.593462	0.0293792	-0.20392	0.351322	-0.189077	-0.512443	-0.28486	0.067667	0.128924	0.065808	-0.310934	0.307828	-0.220372	0.352903	0.0627908	0.192022	-0.029969	-0.502546
GSM1681354	-1.06374	-1.12839	0.0347503	0.987431	-0.205086	0.322112	0.0604186	-0.120255	-0.135245	0.0621267	-0.295236	0.0500507	0.377678	-0.044997	0.2811	0.16456	0.0453358	0.00966732	0.0363485	0.161133	-0.0587504	-0.458982
GSM972435	0.383526	0.0167808	-0.581456	-0.0916127	0.40701	0.408674	0.674757	-0.276908	0.150972	-0.554411	-0.219064	-0.237292	0.0700948	-0.140118	0.0975812	-0.273328	-0.159521	-0.0686796	0.111187	0.0718987	-0.0603437	-0.270254
GSM972367	-1.90395	1.02525	-0.229816	0.73141	-0.302286	0.209069	0.527278	0.206894	0.100668	-0.099154	0.0894469	-0.31938	0.12344	0.362916	0.23815	-0.0361427	-0.356239	0.0145712	-0.0370442	0.172061	0.0929915	0.610135
GSM972460	0.635366	-0.155679	-0.108869	0.185925	0.272011	-0.0299529	-0.391133	0.325927	-0.0465849	0.355532	-0.33576	0.162019	-0.0176472	0.0697125	-0.286342	-0.109934	0.454773	-0.0678851	-0.0236969	-0.317285	-0.0338607	0.536637
GSM972429	-2.27234	0.101459	-0.191679	-0.11586	0.600172	0.196217	0.115018	0.0125068	-0.190146	-0.189612	0.158926	0.464907	0.221026	-0.0323638	0.0670205	-0.230485	-0.00968405	0.0440999	-0.173354	-0.102641	-0.141405	-1.66822
GSM972426	-3.02962	1.32092	-0.609459	-0.484949	0.239112	-0.0655975	0.358798	0.212134	0.032539	-0.287316	-0.0241982	-0.301897	0.132267	-0.180417	-0.229161	0.0575091	0.0513061	0.0348466	0.106708	-0.109411	-0.00246626	-2.77835
GSM972186	-2.17599	0.9959	-0.763081	-0.294577	-0.971316	0.722725	0.12243	0.065173	-0.15283	0.126051	-0.149819	0.248432	-0.634371	-0.246335	-0.0235015	0.00720277	-0.36536	0.183678	0.0467297	-0.00552846	-0.0387853	-3.30318
GSM972493	-0.487135	0.733856	0.917074	-0.221905	0.0675828	-0.0659606	-0.545072	0.341049	-0.0359417	-0.00927074	-0.109949	-0.0141039	-0.202025	-0.179433	0.386213	0.130299	-0.290427	0.0831024	0.263792	-0.171898	-0.0152157	0.57463
GSM972232	0.739047	0.183114	0.712189	0.709327	0.0901278	-0.0392719	0.551144	0.0556389	0.446211	-0.0836732	-0.107002	-0.0967509	-0.0228661	0.143572	0.223453	-0.037715	0.0324009	0.0856757	-0.138294	0.10113	-0.0326958	3.51476
GSM972506	-1.33588	0.746657	-1.11696	-0.420233	-0.0584905	-0.171192	-0.0154057	0.202229	-0.20744	-0.152571	-0.367319	-0.0940649	-0.0141108	-0.0744647	-0.0807511	-0.013515	-0.0700138	-0.00151835	-0.12387	0.0671764	-0.132906	-3.43465
GSM972096	-0.277472	0.30128	1.19832	0.224603	0.093289	-0.370838	-0.0046828	0.287274	0.602678	0.178819	-0.0731455	-0.4009	0.208447	0.218828	0.099541	0.203628	-0.0124787	-0.175892	0.122629	0.0704443	0.0241407	2.51852
GSM972519	-1.42662	0.423557	0.0776612	0.392715	0.440943	0.523684	-0.507335	-0.210794	-0.117911	-0.314568	0.00944098	-0.126862	-0.0848549	-0.337997	-0.227696	0.133839	0.044037	0.104462	-0.0503596	-0.04912	0.00216922	-1.30161
GSM972013	0.354592	0.0304566	-0.246257	0.271625	1.07109	0.190864	0.0572931	0.553219	-0.0598571	0.121738	0.273856	-0.235029	-0.161654	-0.263474	0.451719	0.0994802	-0.502188	0.0885825	0.0848343	-0.0446206	-0.0598109	2.07646
GSM972031	1.47337	1.26433	0.777352	0.68583	-0.0524243	-0.120442	-0.133171	-0.0415333	0.125056	0.199044	-0.429453	-0.705641	0.0563408	0.185901	0.0795738	0.212219	0.0187327	-0.0705681	-0.106603	0.162385	0.0450578	3.62536
GSM972149	-0.722286	0.508199	0.508074	1.13975	0.292801	0.197857	-0.138974	-0.0713978	-0.215631	-0.160221	-0.713939	-0.0969312	-0.0134372	0.0359531	-0.483591	-0.312236	0.0176118	-0.226313	0.131816	-0.0640275	-0.0744005	-0.461324
GSM972504	-1.06694	0.709403	-0.246235	0.189265	-0.644894	-0.108487	-0.123899	0.0440186	-0.514399	-0.369703	-0.585166	0.0257488	-0.076436	-0.332153	-0.111078	-0.0389398	-0.400644	-0.260264	0.098694	0.0644402	0.140971	-3.6067
GSM972417	0.526128	0.420722	-1.24601	0.0465846	0.310583	0.277259	-0.128667	0.302492	0.0851394	-0.0968499	-0.0498411	0.0599886	-0.288466	-0.318865	0.121718	0.151495	0.107351	-0.156256	0.106567	0.110717	-0.0859229	0.255863
GSM972424	-1.74195	0.921151	0.0846718	-0.135577	-0.152149	-0.59594	-0.68371	0.304308	-0.164512	-0.21574	0.147891	-0.191968	0.0184688	-0.558257	-0.101028	-0.277149	0.015619	0.0196884	-0.0490844	0.0662776	0.0490548	-3.23993
GSM972357	-1.75078	-1.71729	-0.590401	0.935657	-0.0923692	-0.549787	-0.232889	-0.409487	-0.546794	0.192386	0.0109232	-0.534868	0.186688	-0.0815658	-0.122667	-0.0722781	0.139966	0.0201212	-0.0889727	0.29273	-0.0502472	-5.06193
GSM972179	-1.6053	1.02824	-0.0331166	0.395774	-0.294685	-0.106762	-0.117881	-0.16173	-0.370138	-0.275708	0.117956	-0.167896	0.187275	-0.0865719	-0.2566	0.040418	0.0909277	0.0152475	-0.0803919	0.01551	0.0268828	-1.63855
GSM972172	-1.4142	1.03773	-0.523733	-0.694653	-0.0797093	0.0958745	-0.622959	-0.18838	0.00157377	-0.489836	-0.136298	0.223579	-0.482111	-0.240649	-0.0487	0.0102931	0.0236759	-0.172226	-0.0909088	0.067696	-0.178281	-3.90222
GSM972410	-1.51249	0.635156	-0.804146	0.266725	-0.974989	0.0986351	0.0847307	-0.0730029	0.263499	-0.223819	0.099345	0.344086	0.177139	0.261893	-0.138274	0.233579	0.015758	-0.00908736	0.0120509	-0.110824	0.0600873	-1.29395
GSM972374	-0.490355	0.174047	0.244888	0.153135	0.756894	0.328104	-0.145675	-0.25101	0.125396	-0.118112	-0.303402	-0.314195	-0.395231	-0.174382	-0.0517637	-0.284913	-0.436834	-0.211601	-0.165636	-0.0909573	0.0201245	-1.63148
GSM972295	-0.413763	0.521508	0.501079	-0.0290009	0.344001	-0.0882858	0.0376516	-0.386324	-0.473067	0.0108636	0.0325866	0.0238863	-0.0140583	-0.434983	0.0251575	-0.110403	-0.0659949	0.0595775	0.114529	-0.427341	-0.0552317	-0.827613
GSM972379	-1.49035	0.37648	0.417758	-0.0210598	0.526631	0.0814516	0.560597	0.177207	0.146637	-0.0741639	0.254102	-0.026207	-0.250328	0.561561	0.558428	0.0543228	0.349131	-0.173564	-0.122401	0.0347427	-0.232405	1.70857
GSM972486	0.807936	0.555066	-0.273537	0.456809	-0.260444	0.220948	0.382769	0.364218	0.16142	0.381272	-0.66717	0.0697671	0.192454	-0.118852	0.0991434	0.0956187	-0.00447094	0.0235771	0.0522914	-0.368766	0.0607881	2.23084
GSM972423	-0.794464	0.469793	-0.189751	0.118855	-0.342591	-0.206305	-0.383443	0.27809	-0.134391	0.142069	-0.124535	-0.343011	-0.0748443	-0.167662	-0.074621	-0.0960266	0.00807724	0.100499	-0.00878877	0.0140883	-0.000904962	-1.80987
GSM972422	-2.18355	0.900829	-0.363584	0.113168	-0.142001	0.192321	0.262586	-0.0633222	0.146991	-0.0253085	0.0378063	-0.0112525	0.147115	0.282278	-0.0397257	-0.0106646	-0.140471	0.0665436	-0.294224	0.0596837	0.0180994	-1.04668
GSM972355	-0.519255	-0.178745	-0.755176	0.0337221	-0.619519	-0.736821	-0.498197	0.0425172	0.276952	0.307748	0.0135729	-0.293844	-0.297835	0.254219	0.264936	-0.421542	0.0697785	-0.356893	-0.0320998	0.0586303	0.00630299	-3.38155
GSM972366	-1.93929	-0.519306	0.158847	0.600938	0.176893	0.496195	0.0632529	0.301498	-0.238944	-0.136508	-0.374462	0.418077	-0.338963	0.578884	-0.237123	0.0830003	0.125542	0.0590936	0.00336948	-0.1403	0.115934	-0.743369
GSM972314	-0.156171	0.0651357	0.358049	-0.585686	0.472208	-0.49302	0.394596	0.187128	0.0871719	-0.288946	-0.440588	0.0979573	-0.00979698	0.0835635	-0.0725813	0.701977	-0.0501124	-0.298308	0.0250041	-0.192957	0.193792	0.0784151
GSM972116	-0.410988	-0.370445	0.12233	0.658849	-0.239802	0.242228	0.198152	0.152087	-0.109353	0.169296	-0.412412	0.080258	-0.018127	-0.113945	0.107733	-0.102995	0.112405	0.214853	-0.0702607	0.0675007	-0.0376524	0.239713
GSM972244	-1.9005	0.586638	-0.564698	1.10595	0.342692	-0.594948	-0.435508	0.148752	-0.0716883	-0.291902	0.13147	0.127916	0.502104	0.27901	-0.447912	-0.305435	0.0247724	0.0312067	0.312436	0.0941287	-0.193708	-1.11923
GSM1681361	-0.818163	-1.25113	0.00364308	0.563844	0.170178	-0.139321	-0.0118672	-0.12669	-0.140595	0.136822	-0.256591	-0.265809	0.140739	-0.0980087	0.248478	-0.0129003	0.025152	-0.0529226	-0.154612	0.107591	-0.194115	-2.12628
GSM972248	-0.704224	0.561113	-0.459057	0.278112	-0.0468425	-0.0400919	0.22634	-0.155975	-0.281955	-0.321744	-0.182471	0.0913656	-0.121789	0.0845834	0.0158424	0.0505784	-0.0284562	-0.0377868	-0.0729394	-0.109573	0.0196027	-1.23537
GSM972297	-1.00319	0.529935	0.534832	-0.0144387	-0.295866	-0.157963	-0.151157	0.071633	0.165854	-0.141897	0.102178	-0.176939	-0.165528	0.0917983	0.0683306	0.0512811	0.00201028	-0.013693	-0.0607966	-0.00263128	0.0310114	-0.535234
GSM972418	0.355856	0.67008	-0.429554	-0.328948	0.332531	0.392594	0.179742	0.38153	0.233107	0.331884	0.528768	-0.161759	0.0510123	-0.266003	-0.000526918	-0.154054	-0.118725	-0.266124	-0.0661807	-0.387568	-0.126436	1.15123
GSM972518	-0.279392	0.782683	-0.445848	-0.0179832	-0.625384	0.332293	-0.496704	-0.191366	-0.494729	0.0185402	-0.0127703	0.194423	-0.369805	0.217207	-0.102983	-0.305233	0.0199601	-0.0682017	-0.0161594	0.0642974	-0.0993315	-1.89648
GSM972007	-1.04042	-0.795233	0.0628906	0.241789	-0.0625696	0.456697	-0.105503	-0.0018327	0.0229938	0.152293	0.49685	-0.269889	0.00867582	-0.00723773	0.110514	-0.109333	0.48025	-0.0989003	0.501652	-0.115557	-0.129696	-0.201566
GSM972311	-0.529807	-1.41673	-1.3091	0.72558	-0.595169	1.06231	-0.448768	-0.252206	0.708203	-0.207579	-0.78463	-0.587458	-0.436385	-0.756419	-0.507837	-0.105313	0.395366	0.366227	0.155813	-0.188203	0.23145	-4.48066
GSM972378	-0.0874345	0.805925	0.430401	1.19967	0.0966582	-0.298253	0.36045	-0.0652524	-0.04822	0.0293233	0.231993	-0.114064	0.0778903	0.169893	-0.164807	0.543937	-0.0328086	-0.156765	-0.315488	-0.117241	0.0484984	2.5943
GSM972425	-1.19022	0.547699	0.48191	-0.126424	-0.101229	0.134497	0.00535449	-0.0899491	-0.616111	0.133613	-0.442283	0.104524	-0.108884	-0.123865	0.0334898	-0.151492	-0.134072	0.26777	-0.0334554	-0.168164	0.0267303	-1.55056
GSM972271	-0.516543	1.41528	0.266645	-0.672979	0.174697	0.689665	-0.463075	0.403126	-0.528516	0.00520727	-0.0256956	-0.458377	-0.0918816	-0.0916605	0.112725	0.145178	-0.176466	-0.0631287	0.2619	0.192527	0.214763	0.79339
GSM972477	0.505927	0.465782	0.0295504	-0.0288699	-0.574179	-0.238583	-0.0315811	0.0919555	0.155209	0.0975512	0.0560215	0.155736	-0.289544	0.194421	-0.21082	0.249547	0.202926	-0.253348	0.0799982	0.0873526	-0.072533	0.672522
GSM972003	-0.493786	0.491136	0.932163	-0.0136396	-0.0918508	-0.488448	-0.0237502	0.244975	-0.179889	0.117071	0.0536174	0.0728372	0.147197	-0.159666	0.0904274	-0.0675745	0.353395	0.316249	0.166069	-0.23045	0.0841629	1.32025
GSM972121	-0.814107	0.209038	1.1959	0.328367	0.0916523	0.405428	0.105653	0.272145	0.460014	-0.128725	0.414164	0.159935	0.0728309	-0.0257824	-0.245346	0.0511908	0.369373	-0.64105	-0.281699	-0.0833121	0.111085	2.02676
GSM972345	0.15433	-0.379793	-0.622219	-0.0399483	-0.504008	0.549443	0.366209	0.171124	-0.146289	0.39727	0.126702	-0.511398	-0.0122977	0.243674	-0.0297052	-0.152027	0.153527	0.177006	-0.130086	-0.181532	-0.160358	-0.530375
GSM972375	0.129731	1.65456	0.445906	0.44396	-0.176801	-0.14192	0.744449	0.0452687	-0.362815	-0.174865	0.0466918	-0.183892	-0.112224	0.150396	0.0714815	-0.409012	0.205444	0.329545	-0.0285368	0.00619805	-0.223438	2.46012
GSM972240	-1.21899	0.207573	1.08526	0.17403	-0.653118	0.102342	0.305502	-0.026557	-0.0453317	0.270208	-0.352761	0.406294	0.0571597	0.00758092	0.124092	-0.214387	-0.346436	0.199406	-0.231842	-0.0414673	0.0314382	-0.160003
GSM972255	-0.0309726	-0.127658	1.08347	0.167792	-0.760247	-0.199047	0.585652	-0.205872	0.000485523	0.347913	0.204637	-0.467037	-0.0887271	0.198785	-0.452261	-0.248411	0.0895069	-0.357765	0.00642496	0.115395	0.0993425	-0.0385962
GSM972402	-0.166076	0.741976	-1.20039	-0.249524	0.28311	0.56631	0.405031	0.193192	0.528061	-0.0766709	0.428331	-0.535862	0.475427	0.253814	0.246917	0.128383	-0.00494599	0.156304	0.172661	-0.277998	-0.0119154	2.05613
GSM972160	0.530919	-0.257592	0.185981	1.19194	0.16031	0.370193	-0.384801	-0.773227	0.423771	0.204549	0.145387	0.151741	-0.141972	-0.187873	0.204357	-0.0754466	0.0556986	0.0566262	0.211418	-0.234915	0.121175	1.95823
GSM972354	1.13569	0.489463	0.558317	0.066963	0.133337	0.276808	-0.626912	-0.416855	0.595076	0.304929	0.1519	0.332333	0.599834	-1.00644	0.00107715	0.270145	-0.359029	-0.0694018	-0.392782	-0.428965	0.169018	1.78451
GSM972420	-2.1824	-0.0579765	-0.31891	0.0310953	-0.410496	-0.0192752	0.0193271	-0.269132	-0.0171848	0.00917294	-0.148888	-0.207716	0.230897	-0.498926	-0.210587	0.00569823	0.0601082	0.00614524	0.216951	-0.105655	0.0194963	-3.84825
GSM972236	1.38217	0.402324	0.243294	0.569974	-1.07024	-0.00741739	-0.649552	0.00788865	0.25083	-0.172476	0.4466	-0.0365746	0.227701	0.0716386	-0.265197	-0.151222	-0.229216	0.19255	-0.122564	-0.214019	-0.114094	0.762399
GSM972062	0.24106	-0.0874071	-1.45218	-0.307349	0.221812	0.103172	0.16859	0.258509	0.115018	-0.240396	0.323471	0.033067	0.128045	0.259451	0.0382546	-0.0195654	-0.0242769	0.151352	0.00993472	0.0173784	0.0621971	0.000137747
GSM971996	-1.05084	0.768687	0.891238	0.030502	-0.784733	0.358387	0.11508	-0.195326	0.703284	0.068422	-0.146578	-0.36468	-0.350575	-0.0552327	-0.159831	-0.158327	0.0101738	0.0341677	-0.166582	-0.2805	0.103668	-0.629593
GSM972093	0.891504	0.400889	0.260774	0.464333	-0.143146	0.481911	-0.181498	0.384881	0.170258	-0.166438	-0.0352013	-0.00712134	0.253861	-0.137306	-0.0316643	0.237704	0.00884976	-0.376521	-0.0956749	-0.0670414	0.103656	2.41701
GSM972390	-1.88052	-0.145456	0.183215	-0.41289	-0.137189	-0.120965	-0.207562	0.0592954	-0.220739	-0.0649853	-0.0857225	-0.0261787	0.341378	0.0984698	-0.0207373	-0.142848	0.124518	-0.067241	0.122711	0.263813	0.0714374	-2.2682
GSM972175	-0.696378	1.07574	-0.275224	-0.38445	0.484067	-0.264444	0.253431	0.286259	0.21176	-0.123872	-0.128415	0.232098	0.179983	0.237207	-0.265065	-0.399456	0.248696	-0.101408	0.0219154	-0.144484	-0.0144868	0.433475
GSM972485	0.541163	-0.263612	0.955536	0.368171	0.557897	0.783819	0.586363	0.441384	0.329985	0.129563	-0.212893	0.318219	-0.185996	0.357487	0.267693	-0.242079	0.140131	-0.141087	0.0997808	0.202047	0.0494472	5.08302
GSM972029	-0.836178	0.621644	-0.193316	0.38691	-0.47368	-0.0521024	-0.121818	0.160501	0.011592	0.0446321	-0.218895	0.0256844	-0.146991	-0.225806	0.20375	-0.108019	0.0274897	-0.209132	-0.121982	0.234364	0.0302194	-0.961134
GSM972467	-0.324476	0.825658	0.217492	0.67337	-0.2301	0.872481	0.275341	0.278959	-0.111181	0.086871	-0.401173	-0.301843	-0.0393167	-0.172239	-0.229979	0.198762	0.0142412	0.0641977	0.0766053	-0.14415	0.121716	1.75124
GSM972463	-0.725989	-0.315871	0.130443	-0.240342	-0.0101034	0.228106	0.0847305	0.365601	0.224064	0.32866	-0.366734	0.0566044	-0.108068	-0.0283659	0.107421	-0.101642	-0.0245912	-0.123861	0.104955	-0.0225089	-0.0597869	-0.497279
GSM972128	0.501469	0.25537	-0.44878	0.43631	0.217235	0.0374813	0.083691	0.221301	0.339997	-0.269268	0.278858	-0.196719	0.0381908	-0.358279	0.265731	-0.338678	0.0911074	0.146889	0.128091	-0.00346562	-0.141107	1.28543
GSM1681367	-0.909275	-1.54422	0.131752	0.795185	-0.0406343	-0.251284	-0.0548746	-0.207768	-0.314559	0.143985	-0.288989	-0.271392	0.27515	-0.0971976	0.147189	0.0993374	0.184456	-0.210694	-0.139391	0.1564	-0.101905	-2.49873
GSM972388	0.561885	0.726431	1.01037	-0.485597	0.0743542	-0.907548	0.416618	0.00379182	0.375306	-0.0138816	-0.0873019	-0.389198	0.155444	-0.421032	-0.00990623	0.0796142	-0.270431	0.148415	0.202397	-0.106047	-0.239658	0.824024
GSM972113	-1.21025	0.622749	0.453865	0.761893	0.0087715	0.0350471	-0.0907456	0.191659	0.705075	0.0202161	0.133187	0.287152	0.171057	0.0494593	0.152385	0.0995668	-0.493311	0.337249	-0.073484	0.291378	-0.108925	2.344
GSM972502	-1.19429	0.793667	0.205531	-0.518587	-0.424101	0.152558	0.0311248	0.311392	0.492977	-0.121313	0.0607498	0.284727	-0.0474022	-0.111435	-0.0484159	-0.173007	0.281066	-0.316574	-0.0369	-0.139755	0.066945	-0.451046
GSM972196	-0.814821	0.165989	0.0420125	-0.762032	0.432266	0.0209565	0.591068	-0.258823	0.339174	-0.445514	0.0901492	0.348664	0.431434	-0.277825	0.00219717	0.129562	0.0568036	-0.2318	-0.107727	0.0535289	-0.148738	-0.343474
GSM972165	0.397576	-0.373875	-0.218484	0.409776	-0.406164	0.296448	-0.278571	0.0126217	0.104438	-0.227762	0.292204	-0.195542	-0.0329699	0.182792	-0.00299851	-0.00893887	0.0331067	0.226749	-0.0420714	-0.135	-0.070536	-0.0371994
GSM972156	0.364561	-0.105149	-0.178304	0.692851	-0.0950638	0.315967	-0.133252	-0.143322	0.0903206	-0.261976	0.0882117	0.169035	0.202901	-0.605143	0.457894	-0.267656	-0.391685	0.211276	0.332127	-0.0156832	0.0119245	0.739835
GSM972181	-1.61724	0.246304	-0.398369	0.486881	-0.723501	0.615142	0.360284	-0.100661	0.206048	0.199028	-0.0467322	-0.000380517	0.621484	-0.0610294	-0.188579	-0.136259	0.146997	0.139409	-0.16782	-0.0481479	0.0535869	-0.413557
GSM972174	-0.63133	0.575874	-0.650851	0.366634	0.609749	0.0338923	-0.00209534	-0.220283	-0.608422	-0.532134	-0.266755	-0.176114	0.0513246	-0.0818454	0.224605	-0.0465172	0.053974	0.135465	0.12653	-0.143173	-0.0617049	-1.24318
GSM972098	-0.606789	0.627534	1.17242	0.0435317	-0.0616206	-0.0363418	0.0659808	0.0960462	0.00619502	0.0125887	0.191511	-0.152879	-0.12165	0.350072	0.299935	0.11866	-0.0900619	-0.203991	-0.0304936	0.0548061	0.0121096	1.74756
GSM972024	0.759805	1.34388	0.596731	-0.217618	-0.0638863	-0.285045	-0.463528	0.307366	0.121251	-0.263209	-0.346132	-0.067449	0.233957	0.267358	0.0240673	0.323711	0.00545979	0.0366338	-0.221984	-0.0860348	0.146278	2.15161
GSM1681365	-0.931072	-1.68193	0.00617012	0.858213	0.0623331	-0.578666	-0.211056	-0.0291815	-0.0549054	0.0348727	-0.295195	-0.279379	0.311885	0.0014827	0.266216	0.155902	0.113852	-0.411071	-0.138144	0.0883785	0.107705	-2.60359
GSM972234	0.117597	-0.896459	-0.393197	0.132144	-0.03911	0.823364	0.0890427	0.203893	-0.0816542	-0.244448	-0.558387	-0.231334	0.196794	-0.279805	-0.0277257	-0.371847	-0.0990583	-0.114797	0.11087	-0.165086	-0.107043	-1.93625
GSM972267	0.274381	0.62926	0.383313	0.374567	-0.215757	-0.327658	-0.732862	0.103864	0.358569	-0.837036	-0.194867	0.200132	-0.615093	-0.295368	0.175013	0.18499	-0.445356	-0.221947	-0.0711257	0.102101	-0.0557033	-1.22658
GSM972469	0.526386	0.330312	0.199703	0.559597	0.0839664	0.00447821	0.447119	0.303691	0.127334	0.25563	-0.326192	0.343542	0.512914	0.218249	-0.146408	0.045502	0.133983	0.416939	-0.0433709	-0.287522	-0.0821049	3.62375
GSM972137	1.68827	-0.267949	0.083359	0.515596	1.21963	0.441594	0.0592876	-0.224786	0.114385	-0.47504	0.0120858	-0.501397	-0.274262	-0.0979246	-0.181106	0.171584	0.255052	0.12427	-0.04849	0.136698	0.135568	2.88642
GSM972510	0.431842	-0.845709	0.529771	-0.0317218	0.133906	0.33364	0.0812179	0.248413	0.275792	0.11387	-0.378909	0.101003	0.162901	0.0399435	0.124786	-0.284084	0.0287304	-0.0735763	-0.0382745	-0.0607408	0.031092	0.923892
GSM972315	-0.90152	-1.04033	-0.222956	-0.341017	0.104138	0.0617911	-0.0128403	0.163575	-0.0974779	0.0689233	-0.0897422	-0.417913	-0.21582	0.469905	-0.0493999	-0.307916	0.129075	-0.0780097	-0.0567259	-0.0490543	0.0272844	-2.85603
GSM972173	-0.497194	0.693005	-0.600191	0.0708211	0.303925	-0.582836	0.0553964	-0.109192	-0.47481	0.202385	0.259276	-0.300912	0.096691	-0.0930314	-0.016808	0.198708	-0.0969387	0.169231	-0.151043	-0.205862	-0.151051	-1.23043
GSM972100	-0.737495	0.0302406	1.1046	0.0508027	0.368665	-0.449323	-0.301278	0.346066	0.103306	0.0251635	-0.465496	0.28208	-0.165912	0.092815	-0.0869377	0.242863	0.0719109	0.124433	0.14315	0.166667	0.101838	1.04816
GSM972453	-0.697988	-0.0309615	0.651346	-1.08031	0.287484	0.127899	-0.241384	0.541789	-0.266773	0.220102	-0.180935	0.0276418	-0.0980319	-0.00570222	0.276325	0.0498979	-0.102811	0.22563	-0.10017	-0.115102	-0.0365941	-0.548651
GSM972409	-0.544345	-0.0404522	-1.11391	-0.231683	-0.574514	-0.0810298	0.274253	-0.101386	-0.178284	0.188865	-0.0402332	0.210007	-0.48042	0.143725	-0.0739878	0.18189	-0.177059	-0.0609948	-0.0749457	-0.0480718	0.0422255	-2.78035
GSM972089	-0.173405	-0.423753	-0.191301	0.1349	-0.602048	0.438967	-0.0838791	0.382825	-0.100222	0.639818	-0.0366244	0.0276524	0.11768	-0.412281	-0.0658557	0.131355	-0.097501	0.00937332	0.0442188	0.273353	-0.260915	-0.247643
GSM972273	-1.55506	-0.43709	-0.0229124	0.199404	0.0777064	-0.317199	0.0569535	0.623639	0.12394	0.190463	0.0287446	0.324083	-0.135823	0.142077	-0.00415615	-0.191111	0.0190094	-0.0885442	-0.0207537	-0.217799	-0.0290389	-1.23347
GSM972021	1.90034	-0.33422	-0.040154	-0.414961	-0.108204	-0.271764	1.04454	-0.312393	-0.292395	0.144407	-0.224093	-0.589513	-0.0496314	-0.373467	-0.678716	0.561891	-0.142891	0.277043	0.37119	0.208653	0.163704	0.839363
GSM972145	0.381734	-0.399438	0.0920742	1.12016	0.0316605	-0.213702	-0.219624	0.123866	-0.067524	-0.00404703	-0.0365085	0.103853	0.0776753	-0.0759638	0.266175	0.105628	0.0680802	-0.176915	0.122794	0.0536236	0.0214827	1.37508
GSM972235	0.707086	-0.172007	0.165544	-0.226004	-0.461183	0.880896	0.123814	0.022031	0.108162	0.0739818	0.042144	0.377547	0.345508	0.302581	-0.0326803	-0.30287	-0.212125	-0.0674476	-0.225041	-0.062717	0.00214691	1.38937
GSM972293	-0.191897	-0.835031	-0.0967667	0.0227594	0.0453372	0.313433	0.0455035	0.0862483	0.215653	0.031227	-0.169192	0.215544	-0.145407	-0.0737042	0.163984	-0.0396376	-0.00237241	0.126286	0.0277266	-0.0731558	0.00967837	-0.323782
GSM972482	-1.27386	-0.807165	0.919544	-0.0369961	0.155754	0.494379	0.0993711	-0.152966	-0.102784	-0.0505563	-0.214503	-0.0871508	0.124344	-0.0530376	0.052763	0.106628	0.0525238	0.120796	0.12213	0.197128	0.0124079	-0.321253
GSM972032	1.64034	0.155746	0.230395	0.195589	-0.0427361	0.198853	0.358139	-0.0989603	0.0237253	-0.338706	0.0423411	-0.325916	-0.0216501	0.087569	0.123123	-0.290349	-0.12608	0.0648829	0.0595551	0.140082	-0.110717	1.96523
GSM972312	1.36973	-0.0494373	-0.712745	0.563171	0.77232	-0.370282	0.391134	0.425442	0.367756	-0.392987	-0.0333286	-0.013176	-0.019184	-0.425681	0.173503	0.0247327	0.35676	0.195359	-8.65e-05	0.193949	0.140904	2.95785
GSM972456	0.660137	-0.0376147	0.434441	0.0457827	0.00275228	0.396401	0.0896025	0.30729	0.364945	-0.155175	0.123214	0.0967001	-0.115973	0.31746	0.121312	-0.175106	-0.102239	-0.00696987	0.118099	0.0252459	0.0423404	2.55265
GSM972269	-2.70599	-0.652871	-0.516955	0.260222	0.824894	-0.107972	-0.0301267	0.342897	0.397385	0.170504	0.072321	0.069962	-0.0136529	0.448864	-0.582897	-0.101757	0.186823	0.00869742	-0.0449238	-0.0848887	-0.0104663	-2.06993
GSM972391	-2.0014	0.309131	0.442759	-1.00096	0.00879716	-0.0625898	-0.290718	-0.112249	0.124285	-0.441212	-0.0710858	0.202984	0.185618	0.0470055	-0.114853	-0.0433975	0.00740391	-0.225165	-0.113639	-0.0259161	-0.0303042	-3.20551
GSM972083	0.293789	-0.265543	-1.44265	-0.0672475	0.180209	-0.0107612	0.247432	-0.344461	-0.304492	-0.0955324	-0.128944	-0.0816484	-0.316447	-0.0696145	-0.135528	0.129164	0.216407	0.0980598	-0.132318	-0.0950806	-0.0150546	-2.34027
GSM972028	-0.672046	0.934986	-0.0110491	0.106653	0.164975	-0.561554	-0.040679	-0.179642	-0.0331008	-0.0177187	-0.101429	-0.270169	0.183363	0.216066	-0.0465942	-0.12871	-0.0212313	0.143552	-0.134311	0.0100044	0.110212	-0.348423
GSM972157	0.83907	0.0797107	0.341944	0.657276	-0.0683104	0.121961	-0.127025	0.320368	-0.0709606	-0.17697	0.132125	-0.0583525	0.0159375	0.0527615	0.0472497	0.0527783	0.137254	-0.0573015	0.11511	0.00996123	-0.0368795	2.32771
GSM971987	-0.0366756	-0.67656	0.27858	0.270172	-0.2741	0.696951	0.601268	0.516837	-0.178588	0.354042	-0.464857	-0.24657	0.0146038	-0.0767287	0.000752972	0.181905	-0.229861	-0.224743	-0.0186356	0.110539	-0.19504	0.403292
GSM972257	-1.80927	0.678612	-0.575167	-0.235917	0.202794	-0.976443	0.455619	-0.00527301	0.0760036	-0.577876	0.141881	-0.00908288	-0.635081	0.234516	-0.752312	0.00132233	0.103349	-0.205718	-0.0755854	0.128866	0.0979761	-3.73678
GSM972138	0.802608	0.12941	0.79946	0.127554	0.75256	0.412911	0.0710754	-0.0746481	-0.800242	0.0741831	-0.36946	-0.1609	0.177222	0.0864886	0.292649	0.050219	-0.111966	0.154414	0.201339	0.0290894	-0.113327	2.53064
GSM972088	-0.378115	-0.927504	-0.00587397	0.280788	-0.403035	0.261676	-0.261634	0.543682	-0.177389	0.456267	-0.0448757	-0.146406	-0.215824	-0.178039	-0.0732294	0.204868	-0.0660823	-0.0762132	0.0871582	0.186046	0.120392	-0.813346
GSM972333	1.1025	-1.06433	-0.648471	0.659537	0.77207	0.699282	0.490348	-0.248139	0.506098	-0.583435	0.135705	-0.00144157	0.138021	-0.547494	-0.120389	-0.310502	0.0443502	-0.0303753	0.246298	0.0167387	-0.0209029	1.23547
GSM971995	-0.838775	0.646035	0.873349	0.300171	-0.262543	-0.224419	0.189747	-0.144409	0.141121	0.115603	0.322758	-0.18307	0.00267965	0.0450022	0.443622	-0.186979	0.11442	0.274791	-0.0304485	-0.0736022	0.157066	1.68212
GSM972012	-0.297585	-0.228469	0.520981	0.813678	-0.0821612	-0.487299	-0.348231	0.00628207	-0.0739601	-0.427309	-0.609216	0.259533	0.126232	-0.399405	-0.00194308	-0.315787	-0.471312	-0.339797	-0.000524569	-0.20587	0.00802026	-2.55415
GSM972458	-0.127803	-0.35888	1.11626	-0.404685	0.243622	0.132162	0.31026	-0.480641	0.167899	-0.431	0.274391	-0.240717	0.336458	-0.0954718	-0.238779	-0.277895	-0.120743	-0.0425058	-0.336346	0.101281	0.150566	-0.322568
GSM972262	-0.00842298	-0.135137	0.745751	-0.00913277	-0.532264	1.02071	-0.13124	0.426512	0.544914	0.165798	-0.43852	-0.428447	-0.393474	-0.372972	-0.272612	0.10622	0.119156	0.409562	-0.330085	-0.252554	0.0366523	0.270418
GSM972108	1.56074	0.281575	-1.31106	0.189485	-0.275539	-0.197356	0.113034	0.614458	-0.162767	0.232505	-0.239515	-0.0740671	0.550698	-0.543908	-0.374555	-0.112785	0.0761622	-0.381853	-0.355435	0.0784162	-0.0723061	-0.404075
GSM972118	-0.034489	0.810849	0.93904	0.168914	-0.132523	0.563031	0.0737778	0.0260153	0.0512469	0.582149	0.444878	-0.0221006	0.0339412	0.173916	0.208786	-0.337868	0.18265	0.151641	0.272481	-0.083672	0.0587933	4.13146
GSM972115	-0.37853	-0.29586	0.228176	0.871464	0.580119	-0.386878	-0.010285	-0.0310603	-0.46777	0.257603	-0.199845	-0.0911133	0.0224791	-0.147127	-0.0419753	-0.276896	0.0843034	-0.0465698	-0.164544	0.153077	-0.0475378	-0.388769
GSM972001	0.75996	0.653084	0.321462	-0.08881	0.173873	-0.148986	-0.0999543	0.224123	-0.4542	-0.0720815	0.115116	-0.0071357	-0.226995	-0.176263	-0.289453	-0.415914	0.00864006	-0.0636522	-0.3064	0.079497	-0.220225	-0.234315
GSM972039	-0.361147	-0.454032	-0.0119035	0.308431	-0.405594	0.653369	-0.054841	0.389746	0.117735	0.245165	0.184499	0.193312	0.0511422	-0.136949	-0.117499	0.215602	-0.473565	0.0231618	-0.278268	0.293703	0.0501469	0.432216
GSM1681357	-0.251255	-1.81243	-0.32428	0.390724	-0.386802	-0.363087	-0.0326035	0.104327	-0.0773275	0.0216409	-0.243797	-0.0771842	0.256784	0.175083	0.297443	0.0694321	0.0106318	-0.21266	-0.170439	-0.0157593	0.166439	-2.47512
GSM972092	0.715819	0.216371	0.0949861	-0.35153	-0.188421	0.2771	-0.138294	0.22806	-0.421321	0.0780998	0.275865	-0.294298	-0.0209218	0.108458	0.143481	-0.133202	0.175397	0.0816669	0.026034	-0.137044	-0.00673858	0.729569
GSM971965	-0.550516	-0.434951	-0.3324	-0.3411	-0.0584127	-0.00901921	-0.149475	0.268372	-0.239022	-0.0280988	-0.513456	-0.142646	0.308806	0.26204	0.00847948	0.0723879	0.239333	-0.0964523	-0.251107	-0.00170085	0.0280606	-1.96088
GSM972099	1.05071	0.933159	0.0710007	0.247982	-0.562526	-0.0936471	0.621189	-0.366816	0.0524838	0.0468645	-0.0739134	-0.618763	-0.250926	-0.202219	0.206318	0.582668	-0.25723	-0.174929	0.0604485	0.030335	-0.0159608	1.28623
GSM972377	-0.915289	0.906988	-0.222062	0.210287	-0.264483	0.077318	0.0353484	0.184121	0.0666605	-0.216082	-0.187638	0.117633	-0.172391	-0.176332	0.00708119	0.0589312	0.0846491	0.22494	-0.211716	0.0489549	-0.0449922	-0.388073
GSM972252	1.77563	-0.222668	0.120751	-0.122904	-0.556361	0.380445	0.549328	-0.226006	0.408212	-0.620149	-0.291864	-0.167198	0.390806	0.0907893	0.239049	-0.462535	0.259972	-0.211111	0.116779	-0.252756	0.0560011	1.25421
GSM972373	0.693621	1.21905	-0.100406	0.191942	-0.271038	-0.197049	0.34296	0.598892	-0.328637	0.618209	-0.158885	-0.239165	0.0758139	-0.448938	0.163688	-0.11488	0.198497	0.0449533	0.0220462	-0.0481095	0.057765	2.32033
GSM972211	0.523164	0.346682	0.119642	0.131529	-0.354443	-0.140157	-0.312564	0.163817	-0.341915	-0.145641	-0.164502	-0.187664	0.397475	-0.153671	0.0952825	-0.340493	-0.125224	-0.118237	0.366969	-0.0697839	-0.00596726	-0.315702
GSM972344	0.681934	1.60962	-0.313346	-0.0140385	0.743634	-0.393572	-0.72341	-0.771361	0.286288	0.8645	0.0369234	0.217266	0.930985	0.556171	-0.243793	0.338756	0.186066	0.553338	-0.180161	0.431374	-0.0913072	4.70586
GSM972459	-0.597951	0.507476	-0.416166	0.142283	0.515285	-0.642467	-0.305541	-0.358664	0.717853	0.578109	0.50369	-0.250426	-0.838942	0.315324	0.144862	0.13352	-0.217226	-0.338473	-0.115748	-0.073135	-0.16235	-0.758687
GSM972178	-0.968679	0.00165207	0.319569	-0.451046	0.0965977	0.0142709	-0.288786	0.293661	-0.473866	0.646016	0.0725278	0.499215	0.232354	0.156807	0.156937	0.0999528	0.15371	0.0780539	0.252554	0.149574	-0.00881532	1.03226
GSM972445	0.478665	-0.142285	1.25285	-1.23034	-0.510069	-0.280612	0.031004	0.216603	0.411327	0.041435	-0.236498	-0.176879	0.248063	-0.240554	0.165425	0.246469	0.333838	0.0279989	-0.00539601	0.240655	-0.104099	0.767595
GSM972200	-0.152767	1.20491	-0.134134	-0.56743	0.494993	-0.0375055	0.282954	0.319759	0.414728	0.144861	0.455815	0.398368	0.614723	-0.0197234	-0.11943	-0.164891	0.0540592	-0.251087	-0.28999	-0.290105	-0.02985	2.32825
GSM972170	1.45098	0.815632	0.145673	0.711884	0.331982	0.25854	-0.248873	-0.213537	0.249103	-0.188747	-0.10785	-0.316442	-0.464961	0.410195	0.14631	0.174407	-0.16538	0.333953	-0.342322	-0.0342897	0.0847142	3.03097
GSM972127	-0.248563	1.45062	0.784011	0.729591	-0.0742493	0.0729859	0.0637846	0.42072	0.00670659	-0.0868576	-0.017031	-0.0117568	-0.290297	-0.108942	-0.158528	-0.0154966	0.0143464	0.0406171	-0.0805981	0.185155	-0.156867	2.51935
GSM972472	-0.169201	0.406568	-0.113936	-0.118873	-0.721104	0.107549	0.0453246	-0.234869	0.0701745	-0.211551	0.0526391	0.134992	0.152031	0.0695055	-0.0108985	-0.00738165	-0.423726	0.101013	-0.222237	-0.165165	-0.130343	-1.38949
GSM972336	1.53534	-0.0250435	-0.260582	0.550204	0.00944564	0.280898	0.306191	-0.24106	0.185364	-0.214841	0.271085	-0.148451	0.0789978	-0.332245	0.318895	-0.0255635	-0.14779	0.132209	-0.214558	0.0389474	-0.203544	1.8939
GSM972123	0.389565	0.990098	0.909825	0.48547	0.675593	-0.556604	-0.355886	-0.71071	0.928796	0.499454	-0.352587	0.344319	-0.304354	0.101363	0.344354	0.00151656	-0.193924	0.113869	0.118818	0.252141	0.0328295	3.71395
GSM972329	-0.347256	0.0800428	0.267261	0.428255	0.776023	-0.0584134	0.437908	0.252593	-0.437956	0.205081	0.341257	0.354563	0.225171	-0.0371053	0.0544716	0.0475155	-0.0505643	-0.184222	-0.273544	0.0442512	0.133285	2.25862
GSM972210	0.232023	-0.0619283	-1.01615	-0.345719	0.791117	0.204735	0.537214	0.152236	0.0306262	-0.0182799	0.219334	-0.238713	-0.108676	0.101744	-0.0336349	-0.261949	0.391201	0.19869	0.195913	0.0908926	-0.0294146	1.03126
GSM972019	0.313665	-0.436619	0.39532	0.226831	-0.505343	0.257937	-0.159268	-0.0481619	0.138808	-0.33391	0.424379	-0.600573	-0.0368069	-0.135485	-0.0477056	-0.135102	0.0282317	0.0999799	0.0842726	-0.268952	-0.239593	-0.978095
GSM972480	-0.337081	-0.342868	-0.482619	-0.59176	-0.0227801	-0.451132	0.180831	0.300129	0.0413664	-0.00173619	-0.0731315	-0.409842	-0.0788986	0.183286	0.00833472	0.207412	0.014557	0.0486322	0.035287	0.0221467	0.0391523	-1.71072
GSM972474	-0.0914414	-0.796598	-1.26649	0.208665	0.60585	-0.163387	0.8277	0.103407	0.137223	0.0912229	0.294811	0.00706042	-0.345729	-0.360381	0.335564	0.19892	0.0622818	-0.357047	0.248894	0.0676101	0.0349979	-0.156868
GSM972259	-1.65367	0.439169	0.486941	0.592367	0.348236	0.387851	0.146799	-0.147384	-0.146419	-0.490109	-0.444559	-0.138825	0.357849	0.0424353	-0.227443	-0.701935	0.0115347	-0.0290366	0.194686	0.193533	-0.00298249	-0.780962
GSM971988	-0.757971	-1.30274	0.00861602	0.687856	-0.101301	0.00761169	-0.940106	0.135767	0.251726	-0.0865853	0.635296	0.466517	-0.379644	-0.294206	-0.0837716	0.629602	0.222183	-0.180536	0.464091	-0.00897222	-0.00775291	-0.634325
GSM972136	1.62598	0.152795	-0.165173	-0.0705783	0.420214	0.669774	-1.07065	-0.606805	0.106497	0.0693639	-0.0847425	-0.420666	-0.265226	0.225952	-0.0140671	0.192006	0.16891	0.165065	-0.16699	0.0766246	0.188089	1.19636
GSM972441	-1.15616	0.111511	-0.0276976	0.160236	-0.0789975	0.071383	0.421479	0.284297	0.229562	0.179014	-0.37161	0.0938156	-0.213027	-0.111123	0.0566072	-0.0535555	-0.129089	0.130674	0.168682	0.14446	0.0247916	-0.0647469
GSM972337	-0.521844	-1.12826	0.411438	0.405044	-0.00112907	-0.301766	0.000904727	-0.063801	0.0911356	0.19068	0.182132	-0.177451	0.0366537	-0.0450857	0.0188066	0.198058	-0.214731	0.0548435	-0.128856	-0.286691	0.0909196	-1.189
GSM972227	-1.46254	-0.564821	0.103339	-0.361325	0.378319	-0.182793	-0.161625	0.657712	-0.029108	0.370816	-0.00179081	0.156529	-0.342121	0.0944236	0.179395	-0.171785	-0.122351	0.154316	-0.194019	0.0364536	-0.0402333	-1.50321
GSM972203	-0.407251	0.927196	-0.51393	-0.587054	-0.164786	-0.368653	0.74522	-0.0910454	0.0981043	-0.157805	-0.0236536	0.287518	0.0811574	0.150879	-0.265834	0.0858186	0.154232	0.144226	0.163913	-0.132761	-0.0971915	0.0282995
GSM972419	-0.372792	0.785948	-0.469184	-0.168615	-0.232066	0.12131	-0.00849813	0.162961	0.199413	0.348382	-0.0203877	0.34284	0.380907	0.122314	0.244312	-0.121237	-0.0585335	0.150927	-0.0918913	-0.0504945	0.0393972	1.30501
GSM972320	0.22969	0.31904	-0.168285	-0.0464548	-0.407291	-0.081429	-0.266444	-0.146146	-0.532607	-0.159345	0.0772509	0.184395	-0.0924225	0.0606665	0.249814	-0.649797	0.380502	0.422303	0.0472426	-0.045394	0.0170264	-0.607685
GSM972501	-0.787524	1.64809	-1.24102	-0.123732	-0.265451	-0.230689	-0.548592	-0.607205	0.589329	0.313593	-0.0135648	-0.151122	0.158162	0.183104	-0.0767616	0.39118	0.0624379	0.140184	-0.0950256	0.2655	-0.0766494	-0.465762
GSM972117	-0.552151	-0.328608	0.616738	0.699445	-0.153557	-0.0703724	0.215786	-0.140584	-0.146272	-0.0592103	-0.0756348	-0.0988268	-0.39544	0.068629	-0.136494	-0.132906	0.0279197	0.05332	-0.257164	0.0108004	0.0125108	-0.842072
GSM972319	0.18625	0.683846	0.315941	-0.729554	-0.35677	0.0809448	-0.37342	-0.0077498	-0.115674	-0.0452857	-0.240817	0.00493706	-0.0601477	0.220016	0.202804	0.0993893	0.12131	-0.025798	0.394872	-0.184208	0.161394	0.332282
GSM972396	0.593022	-0.74679	0.714567	0.182121	0.851839	-0.44386	0.362748	0.424035	-0.245515	0.365613	-0.0829179	-0.393166	-0.190371	-0.0357802	0.157165	-0.00917339	-0.0483211	0.143583	0.0584837	-0.036598	0.00277531	1.62346
GSM1681364	-0.531687	-1.57431	-0.408651	0.490829	0.194885	-0.637124	-0.212264	0.161409	-0.091107	-0.0205806	-0.230795	-0.202297	0.267699	0.020227	0.265518	0.198164	0.202804	0.134517	-0.097505	0.13913	0.00254152	-1.92859
GSM972053	2.13144	0.991936	0.563036	-0.270847	0.561999	-0.130755	-0.192944	-0.553946	-0.218244	0.363168	-0.0253178	-0.463781	0.0573093	0.235951	-0.100834	-0.0193586	0.0177254	-0.317197	-0.154879	0.0666846	0.0957955	2.63694
GSM972384	1.21842	0.164372	0.190264	-0.125225	-0.643787	-0.179355	0.389046	0.146146	0.168397	0.0693092	-0.579183	0.113471	-0.778711	0.247323	-0.241862	-0.254631	0.133583	-0.00254246	0.0915057	0.0296202	0.128839	0.284998
GSM972258	-0.14492	0.840979	-0.608201	0.959778	-0.410287	-0.304977	-0.0298983	0.0683787	-0.124184	-0.753069	-0.340436	0.103427	0.135633	-0.331758	-0.0674739	-0.206816	0.0137194	-0.276455	0.168521	0.0821815	-0.0385383	-1.2644
GSM972049	0.142944	-0.0249776	0.556023	-0.29704	0.0679829	-0.407759	0.571671	-0.119005	0.492952	-0.0800884	-0.0936042	0.212821	-0.259347	-0.440265	0.222186	-0.372287	0.140175	0.00364102	0.100838	-0.143291	0.200361	0.47393
GSM972432	-0.519534	0.395353	-0.142053	-0.762271	0.0143553	0.256888	0.652943	0.197354	0.00218564	0.317009	0.249146	-0.102783	-0.0494392	-0.177352	0.293217	-0.186892	-0.174479	-0.322231	0.0159062	-0.123725	-0.0787993	-0.2452
GSM972301	-1.57761	-0.855746	-0.231538	1.32345	-0.159789	-0.155546	0.170148	-0.22551	-0.365297	-0.337879	0.0295887	-0.0716668	-0.0269489	0.00241238	0.0203025	0.144058	0.26339	0.00723964	-0.303601	0.073316	-0.0390942	-2.31633
GSM972392	0.0609512	0.68438	0.0251278	0.128948	-0.0293706	0.164427	0.283193	-0.419231	-0.208557	0.0518226	-0.00740773	-0.0391382	0.0837358	-0.0905828	0.430606	-0.525616	0.133482	0.0747797	-0.0825426	-0.0220842	0.12398	0.820902
GSM972284	1.23138	-0.181119	-0.462227	0.670494	0.308406	0.0159945	-0.0984037	0.231244	-0.330707	-0.296016	-0.430354	0.158476	-0.581222	0.251961	-0.338988	-0.415826	-0.0291361	-0.308887	0.0407569	-0.018304	-0.0839955	-0.666469
GSM972002	-0.0242108	-0.300622	0.349557	-0.744479	0.498861	0.434326	0.244894	-0.208661	0.242582	-0.077855	0.686318	-0.142596	0.470971	0.282126	0.113079	-0.391991	0.00161332	0.0759827	0.030607	0.148558	0.0754055	1.76447
GSM972393	-0.14908	0.656548	0.0477482	0.027636	-0.167172	-0.072455	-0.480938	-0.805714	0.21812	0.171126	-0.0152052	-0.0360744	0.118143	-0.246733	0.257064	0.208797	0.027013	-0.19498	-0.253465	-0.301775	-0.119538	-1.11093
GSM972483	0.583122	1.35225	0.0690831	-0.0182768	0.350579	1.14358	-0.105166	-0.414572	-0.528927	0.468083	-0.407943	0.277221	0.403473	-0.188335	0.357996	-0.203509	-0.157164	0.0775033	-0.233567	-0.150521	0.0507783	2.72569
GSM971997	0.261746	-0.283279	0.183933	0.347923	0.540107	0.175962	0.853108	-0.0942202	-0.219091	-0.197892	-0.226492	0.0209899	0.013997	-0.3375	-0.442349	-0.149888	0.100668	-0.163619	-0.232952	0.202009	0.0311024	0.384264
GSM972449	-0.57614	0.0621645	0.997664	0.205441	-0.467638	0.314591	0.3962	-0.619078	-0.0803629	-0.220541	-0.285921	0.126751	-0.111828	0.0743675	-0.0156609	-0.090376	-0.0801231	-0.17047	0.399896	0.190307	0.0100472	0.0592897
GSM972140	-0.0325246	-0.482168	0.650221	0.404589	-0.692828	-0.00899142	0.151084	0.148573	0.557038	0.0988438	-0.208838	-0.160916	-0.211075	0.0547627	0.104515	0.0957638	0.0519224	0.0651855	-0.109384	-0.0639446	0.109647	0.521477
GSM971990	0.769297	-0.610736	-0.187301	-0.191502	0.0378977	-0.00627245	0.237951	0.102835	-0.419846	0.19901	0.0769014	-0.189188	0.143297	0.115946	-0.460314	0.258926	-0.020942	-0.219366	0.0565026	-0.259965	-0.127094	-0.693961
GSM971985	0.00210047	-1.33493	-0.594681	-0.0601978	0.198466	0.305057	-0.110622	0.396488	-0.028947	0.234338	-0.183448	-0.0106297	-0.213485	0.135289	0.0161713	-0.0130054	0.101828	-0.234598	0.458509	-0.0417059	-0.239423	-1.21743
GSM971998	0.575336	-0.594047	0.0551899	0.674004	-0.154366	-0.192316	0.193211	-0.427496	-0.404265	-0.329266	-0.0767591	-0.305673	0.0478359	0.130769	0.0123514	-0.0501828	0.182871	0.200475	-0.231364	-0.197789	-0.0690071	-0.960487
GSM972428	-1.89763	0.862047	-0.78919	-0.143081	-0.278176	-0.587186	0.645234	-0.0864407	0.142357	0.111252	0.0411645	-0.207572	0.00294416	-0.0292655	-0.182867	0.0598586	0.090774	-0.0313576	-0.293481	0.00601285	0.250702	-2.3139
GSM972310	-0.0834694	-0.157513	-0.149049	-0.347028	-0.485143	0.356251	0.136265	0.276913	0.403098	0.0919993	0.282907	0.321291	-0.185339	0.32571	-0.300223	-0.171566	0.354301	-0.455327	0.11997	-0.0882517	-0.243658	0.00213934
GSM971992	1.19382	0.482531	-0.263013	-0.00654556	-0.349209	-0.189494	0.394335	-0.00266707	-0.459056	0.280729	0.022186	-0.125017	0.254546	0.308684	-0.16743	0.293165	0.17266	0.173536	0.228779	0.103761	0.07723	2.42353
GSM1681358	-0.608944	-1.50532	-0.112625	0.514223	0.160836	-0.0486938	0.0512835	-0.0725619	-0.159478	0.113589	-0.235573	0.110547	0.230624	0.175001	0.233073	0.0161315	0.00475144	-0.245902	-0.125427	0.0108048	0.033822	-1.45984
GSM972022	0.0253137	-0.0676013	-0.0379868	0.0722202	0.457407	0.690489	0.32261	0.269307	-0.0118022	0.244532	0.489266	0.195033	-0.218397	0.0647438	0.388014	-0.0774884	-0.146171	-0.152597	0.0375974	0.0472593	0.000469951	2.59222
GSM972027	-0.264922	0.467087	0.699125	0.510754	0.047737	-0.237121	0.216485	-0.0733649	0.0213753	0.0368104	-0.0470948	0.305099	-0.40575	-0.08625	0.0536876	0.152501	0.325228	0.210529	0.225224	0.272094	-0.00620727	2.42302
GSM972343	0.379024	0.325879	-0.368982	-0.0334906	0.742846	0.481082	0.333185	0.702123	0.539443	-0.0136956	0.380239	0.151152	0.165801	-0.0178365	-0.688611	-0.244142	0.0756498	0.0301212	-0.464443	0.338574	0.0920413	2.90596
GSM972516	0.288044	0.159487	0.812179	-0.497374	0.263611	-0.254808	0.159384	0.526252	0.0886465	0.270285	0.450303	-0.13689	0.147027	0.217532	-0.247665	0.322539	-0.101633	-0.441175	-0.20462	-0.151868	0.0335406	1.7028
GSM972338	0.798689	0.42122	-0.622745	0.382776	-0.501647	-0.136967	-0.205348	0.314891	0.270739	0.0763252	0.0378037	-0.246398	-0.216321	-0.00705888	0.224689	0.159209	0.0547546	0.144904	0.143161	0.221034	0.0128355	1.32655
GSM972150	0.810988	-0.403418	0.228099	1.31619	0.27616	-0.503165	0.0913865	-0.0715603	-0.194294	0.118081	0.156319	-0.152862	-0.378013	0.17228	0.435869	0.0961962	0.229996	-0.124871	-0.0085692	-0.0383472	0.223229	2.27969
GSM972068	-0.601689	0.0417315	-1.51207	-0.063196	-0.520113	0.21585	0.259122	0.405766	0.408901	0.0725355	-0.115681	0.129563	-0.115007	0.226665	0.111291	-0.0226429	-0.0449047	0.201232	-0.146473	-0.0785846	-0.0186749	-1.16638
GSM1681369	-1.01073	-1.36719	0.512477	0.48702	0.274121	0.0877555	-0.0169511	-0.0223558	-0.385579	-0.0296183	-0.124067	0.299118	0.205744	0.0964117	-0.00099909	0.0764279	0.129062	-0.0426939	-0.164454	0.0963458	-0.00361664	-0.903775
GSM972197	-1.59037	0.231178	0.406962	-0.602043	-0.154812	-0.0631326	-0.00321598	-0.308368	-0.234961	-0.0370783	0.444506	0.365206	-0.0432445	-0.216829	-0.0928943	0.278022	0.0595849	0.0523516	0.208778	-0.188139	-0.0715436	-1.56005
GSM972106	-0.121974	0.0970232	-0.02459	0.045238	0.305847	-0.0167078	0.290413	0.220945	0.148211	0.0781293	0.229707	-0.102357	-0.0922685	0.110394	0.242671	-0.10562	0.119529	-0.072129	-0.137157	-0.0621429	-0.15632	0.996842
GSM972289	1.13629	-0.138611	-0.131985	0.335779	-0.00197763	0.567682	0.344694	-0.0278928	0.148347	-0.0359391	0.220559	-0.129155	0.178034	0.0548065	0.246445	-0.011403	-0.149363	0.234868	0.269187	0.0237613	0.0821467	3.21627
GSM972139	1.29476	0.451491	0.455731	0.510762	-0.0771192	-0.111472	-0.320032	0.0963592	-0.543704	-0.0724101	-0.102785	0.0806047	0.00980188	-0.259288	-0.0703658	0.121129	-0.0693041	-0.088835	-0.037329	0.166931	0.214322	1.64924
GSM971963	-0.092054	-0.847428	0.0259817	-0.457059	-0.961102	-0.0703312	0.246939	0.0633163	0.309912	-0.0382121	-0.224391	-0.289444	0.0933808	-0.365343	-0.141448	0.0753509	0.0770322	0.138814	-0.240684	0.152596	-0.00741176	-2.55159
GSM972256	-1.06515	1.10264	-0.439585	0.096733	0.362488	-0.0691121	-0.164874	0.211581	0.0630257	0.138541	0.182682	-0.134822	-0.0151469	0.447878	0.313969	0.201755	9.68e-05	-0.0664906	0.0173822	0.0506964	0.0200921	1.25437
GSM971969	-0.338932	-0.292843	-0.596125	-1.11864	-0.253235	-0.570444	0.162426	0.178157	0.19098	-0.0175591	-0.21383	0.266245	0.405561	0.17942	-0.124651	0.0670462	0.171708	-0.16956	-0.193202	-0.0913151	-0.0764647	-2.43526
GSM972511	1.24397	-0.315195	-0.123252	0.233142	0.300631	0.44295	0.474104	0.146905	-0.00714777	0.482887	0.357574	-0.209075	-0.0795541	-0.0580516	-0.00291788	0.0325626	-0.281041	0.310092	-0.0152212	-0.0195341	0.150985	3.06481
GSM972451	0.137372	-0.0596517	-0.479033	-0.600516	0.172057	0.130847	-0.182741	0.644129	0.149395	0.00673729	-0.319343	-0.506077	-0.091396	0.0908307	-0.155597	0.0927451	-0.40439	-0.169211	0.118436	-0.0979518	-0.108124	-1.63148
GSM972151	1.04124	-0.0893629	0.334549	0.136084	0.204057	-0.190541	-0.380894	0.0262322	-0.572132	-0.00445547	-0.603113	-0.0869564	0.193096	-0.0916283	-0.124751	0.253272	-0.237997	0.0272621	-0.238449	-0.205307	0.0125031	-0.597289
GSM971962	-0.258441	-0.586538	0.439462	-0.372995	-0.566689	0.402324	-0.402835	0.18277	0.113544	-0.06583	-0.108682	-0.279058	-0.109243	-0.246286	0.0174554	0.156309	-0.0424024	0.10076	-0.178079	0.168752	-0.106607	-1.74231
GSM972030	-1.37401	-0.462714	-0.542444	-0.301823	0.485736	0.375915	-0.0382797	0.192078	0.390083	-0.0457638	-0.32307	0.0561522	-0.468256	-0.336185	0.337557	-0.405969	0.179942	0.182918	-0.250816	-0.0730456	0.0655127	-2.35648
GSM972306	0.500705	1.07356	0.171641	0.636911	0.00727767	-0.0677087	0.0634033	0.376995	0.0452781	-0.0261575	-0.0686044	-0.360831	-0.120277	0.0121341	0.0580224	-0.0220879	-0.0974761	0.213065	0.0428417	0.103439	0.0682859	2.61041
GSM972206	-0.643324	-0.312798	-0.185757	-0.245466	-0.109471	0.158832	0.0241825	-0.0144799	-0.380437	0.0308577	-0.406924	0.105447	-0.161446	0.145764	0.260868	0.113941	-0.203563	0.0635409	0.146864	-0.0957298	-0.120165	-1.82926
GSM972476	0.15375	0.302358	0.72577	0.570091	-0.0276944	0.4244	0.16184	-0.0554004	-0.256463	0.00733781	-0.86217	0.603875	-0.144697	0.0951592	-0.116124	0.0516509	0.0217364	0.153719	-0.124804	-0.142082	0.0142887	1.55654
GSM972283	-0.380374	0.573769	0.0590829	-1.11833	-0.61763	-0.47502	0.0606204	0.022204	0.0212109	-0.116843	-0.161465	-0.323285	-0.0741809	-0.109535	0.133098	0.300763	0.167052	0.0523667	0.0209369	0.305467	-0.310854	-1.97095
GSM972037	-0.311335	-0.507547	0.528316	-0.319696	-0.15331	-0.589162	-0.427823	-0.0538999	-0.00524476	-0.0314299	0.0771327	-0.271566	0.117243	-0.328425	0.0525781	-0.238745	-0.0792507	0.179721	0.339279	-0.191783	0.0472852	-2.16766
GSM971970	-0.453481	-0.533937	-0.0971209	-1.27972	-0.369227	0.0917394	0.348396	-0.590944	-0.182198	-0.135897	0.258636	-0.324656	0.168251	0.0622872	0.100024	0.0325377	-0.0657369	0.187151	-0.26815	-0.0372557	0.167223	-2.92208
GSM972193	-0.729251	1.06663	-1.03336	-0.200101	0.520217	0.309561	0.00270603	0.0435374	-0.301226	-0.30239	0.116643	0.00891005	-0.281643	0.253744	-0.648219	0.512866	0.212361	0.202894	-0.0845606	-0.0980976	-0.175445	-0.604221
GSM971960	-1.46787	-0.182427	-0.787886	-1.24515	2.03276	1.24521	-0.935937	0.642602	-0.586695	-0.587569	-0.254661	-0.369728	-0.344715	0.384609	0.291181	-0.138224	-0.0916793	-0.166666	-4.02e-05	0.0913582	0.0454581	-2.42607
GSM972060	0.617161	0.207085	-1.43832	0.12905	-0.418227	-0.219805	0.24611	0.0571502	0.370465	-0.207619	0.446367	-0.118534	-0.0258756	0.00145775	0.21747	0.0400843	-0.110462	0.203064	0.0542418	-0.0409393	-0.113498	-0.103574
GSM1681370	-1.06793	-1.64996	-0.158795	0.285708	0.24488	-0.315655	-0.108487	-0.293341	-0.460882	0.0394017	-0.116011	-0.0786724	0.0855107	-0.112562	0.108964	0.0567106	0.142087	-0.00296548	-0.0524511	0.199312	0.0165233	-3.23862
GSM972276	-0.204499	-1.18073	0.164071	-0.151891	-0.28497	-0.244614	-0.322696	-0.273584	0.0104688	-0.184902	0.043896	-0.0261763	-0.0949141	0.0289046	-0.00607124	-0.391829	0.037976	0.286962	-0.137636	-0.238514	-0.00325857	-3.174
GSM972369	-0.549687	0.128115	-0.426607	1.04334	-0.181274	0.286338	0.317808	-0.00785173	-0.0461259	-0.031407	0.0258666	0.243597	0.0914645	0.105302	0.20758	0.393332	-0.300532	0.124102	-0.141326	-0.135436	0.0412599	1.18786
GSM972180	-0.966917	0.42905	0.743182	-0.609562	0.224946	-0.294988	0.841488	-0.183606	0.19637	0.209238	-0.0444781	-0.436426	-0.000804132	0.0440136	-0.28101	-0.342158	0.0481664	-0.391168	0.147803	0.0429584	-0.0291897	-0.653093
GSM972263	1.20384	-0.201928	0.379231	-0.638403	0.540497	0.293655	-0.0126921	-0.161032	0.0420214	-0.42033	-0.0507965	0.266233	-0.0270114	-0.297889	-0.00717469	-0.0163295	0.178575	0.109007	-0.197543	-0.122139	-0.020479	0.83931
GSM972126	1.90575	0.918346	0.871616	0.655085	0.413585	-0.395459	0.154269	0.091826	-0.132178	-0.395896	-0.24961	0.080154	-0.155375	-0.0262408	-0.260601	-0.19151	0.227588	0.145993	-0.0708677	0.249156	0.10346	3.93909
GSM972125	-0.472377	0.430607	0.369553	0.334957	-0.28231	0.099975	0.152849	0.0598751	0.0789841	-0.477097	-0.0219328	0.129469	0.0473787	-0.0389786	0.334756	0.00609475	-0.108747	0.0712645	0.0926939	0.0356664	-0.0208995	0.821782
GSM972124	0.152461	-0.216388	0.143652	0.520042	0.787385	0.325236	0.158838	-0.270737	0.199158	-0.47468	-0.358531	-0.192546	-0.0245538	-0.188258	-0.0611094	-0.0286647	0.137225	0.137191	0.113446	0.0353578	0.0949654	0.98949
GSM972292	-0.698417	-0.112537	0.534108	-0.44574	0.176605	-0.0663658	-0.0702876	0.164628	-0.0560395	-0.000358351	-0.367619	0.546601	-0.4545	-0.140166	0.264798	0.155258	0.450896	0.127463	-0.27901	-0.0658256	-0.146461	-0.48297
GSM972489	-1.29269	-0.127185	0.295722	-0.105551	0.250626	-0.290187	0.503664	0.317668	-0.0161081	0.375181	0.269747	-0.023005	0.170142	-0.284476	0.523533	0.12052	-0.14625	-0.0844482	0.0742787	-0.166689	0.152292	0.516789
GSM972503	-0.865443	-0.023341	-0.443721	0.0684236	-0.0986206	0.123017	-0.402832	-0.178247	0.0645803	0.199008	-0.182378	-0.0791241	0.262572	-0.165402	0.210401	0.143109	-0.0866533	0.103891	0.0820906	0.120901	0.184291	-0.963479
GSM972268	-1.0882	-1.00801	-0.16415	0.029081	0.271669	-0.0460678	0.171569	0.1009	0.8894	-0.147819	0.818876	-0.0468261	0.295785	-0.0635259	0.367723	-0.284251	-0.0501453	-0.194156	0.248433	-0.0277621	0.268549	0.341067
GSM971983	0.575866	-0.46601	0.0467853	-0.143264	0.136979	-0.197026	0.00859296	-0.165038	-0.0559247	-0.359931	-0.16077	0.105442	0.182558	-0.0970459	-0.132851	0.00609119	-0.0866692	0.356516	-0.0423333	0.0240369	0.0595825	-0.404413
GSM972220	-0.226029	-0.296868	0.231351	-0.502201	-0.329182	0.00858296	-0.181969	0.00660418	-0.058274	-0.2738	-0.00893282	-0.279632	-0.231624	-0.337109	0.369224	0.0300637	0.136424	0.097503	-0.16128	-0.0751212	0.059347	-2.02292
GSM972397	-0.346795	0.370054	-0.399129	0.127076	0.55593	-0.935785	0.78447	0.24256	0.0816859	-0.46205	-0.325678	-0.0157102	-0.249412	0.616476	-0.62178	-0.0867363	-0.293718	0.286382	0.0040199	-0.00861992	0.0421256	-0.634632
GSM972006	0.354848	0.163195	-0.180397	0.696075	0.342154	0.109343	-0.444657	0.315707	0.767073	0.651936	-0.00389741	-0.194592	0.22246	0.486275	0.0922399	-0.265457	0.035811	0.204666	-0.157207	-0.125935	-0.137007	2.93263
GSM972050	-0.337126	-0.553761	0.435842	-0.239329	0.0562137	0.105215	-0.14053	0.146894	-0.405813	0.326308	-0.0961122	0.0436093	-0.0463359	-0.0329247	0.284296	-0.238868	0.0961045	-0.0960425	-0.020514	0.0879925	-0.0451304	-0.67001
GSM972272	-0.022893	-0.00736933	0.244136	0.0443237	-0.196945	-0.493872	-0.0690402	-0.547293	-0.0129278	-0.10406	0.071628	-0.176153	-0.25975	0.0262006	-0.169087	-0.254903	0.258562	-0.102696	0.134261	-0.0567811	-0.0529841	-1.74764
GSM972143	1.54931	0.569494	0.364466	0.0774406	-0.177227	-0.486388	0.0104157	-0.414803	-0.271646	-0.203245	-0.0490911	-0.214768	-0.288952	0.329055	0.285004	0.366662	-0.232068	-0.0799011	-0.00605017	0.0375428	0.151145	1.3164
GSM972437	0.504739	0.144297	-0.591171	0.405004	-0.281209	0.219249	-0.25341	-0.501064	0.124572	0.0382035	-0.142616	-0.0639079	0.283781	0.505558	0.037183	-0.119579	-0.0454729	0.081167	0.207008	0.174296	0.0400358	0.766664
GSM972407	0.463653	0.850134	-1.47925	-0.127318	-0.596012	-0.196041	0.536339	-0.126657	0.35528	-0.110309	0.0345351	0.14819	0.562237	0.192705	0.0207149	0.0543273	-0.0698737	-0.0479197	-0.0139902	-0.0256593	-0.00875509	0.416333
GSM972406	-0.694235	-0.595687	-0.631895	-0.483623	-0.139408	0.0236441	0.176046	0.286782	0.0928504	-0.171098	0.301032	-0.0249716	-0.28807	-0.120109	-0.00210597	0.245549	-0.285216	-0.0932642	0.0994954	-0.128962	0.0034742	-2.42977
GSM972254	-0.354377	0.290373	-0.93791	1.18081	0.0827822	0.188667	-0.126373	-0.645357	0.374348	0.776803	0.302305	-0.160073	0.0948949	-0.0482023	0.0166335	0.0252458	0.428366	0.33267	0.252586	0.123961	0.0183145	2.21646
GSM972101	-1.81714	0.1427	0.541863	1.00991	1.16263	-0.457897	-0.212627	-0.572201	0.26649	-0.35521	0.322005	-0.17511	0.216898	-0.261415	-0.00727661	0.336566	-0.439215	0.134639	0.084851	0.141009	0.0716877	0.13316
GSM972464	0.960067	0.577483	-0.104151	0.709628	-0.655779	0.0504249	0.161242	-0.395546	-0.28511	-0.330899	0.0355085	-0.105674	-0.147962	-0.35023	0.287922	-0.0738797	0.284994	-0.184092	-0.135049	-0.105133	-0.028706	0.165058
GSM972025	0.116691	-0.00428946	-0.508136	0.0725247	0.115745	0.198123	-0.213346	0.56155	-0.0531934	0.180398	-0.192675	0.0336306	0.379609	0.0655606	0.15687	0.118471	-0.183272	-0.11333	-0.223379	0.0826022	0.0468809	0.637036
GSM971994	0.428235	0.206447	0.390799	-0.0663364	0.454867	0.0878404	-0.0644281	-0.433305	-0.253798	0.0302525	0.056784	-0.00646545	0.203508	-0.017653	0.0240209	-0.114763	-0.186871	-0.482779	0.298963	-0.232249	-0.113533	0.209535
GSM972513	1.42864	0.336772	0.391185	0.345513	-0.307199	0.0330253	-0.0982316	0.228276	0.273446	-0.158351	0.116158	-0.0407789	-0.0977642	0.178121	0.309416	-0.134859	0.0648163	-0.12077	0.0327568	0.00891182	-0.140822	2.64826
GSM972187	-0.496891	0.455973	0.389632	-0.717936	-0.175564	0.18516	-0.338792	0.0889589	0.299811	0.181239	-0.450039	0.194921	-0.294931	-0.0493923	-0.228574	-0.107655	-0.141731	-0.0229823	-0.0288014	0.012773	-0.133536	-1.37836
GSM972457	-0.726312	-0.449783	-0.148484	-0.270455	0.0833319	0.0991019	-0.484124	0.554921	-0.446531	0.302227	-0.318856	0.106467	-0.0147616	-0.287159	-0.132472	0.117875	-0.367451	-0.0065699	-0.0635692	0.0960519	0.0111595	-2.34539
GSM972162	0.394293	-0.271331	0.370334	0.574105	-0.093701	0.390512	0.0199318	-0.0299883	-0.441479	0.293892	0.00765657	0.338964	-0.258231	0.120178	-0.118918	0.0548059	-0.0537263	0.0411063	-0.212103	0.0303715	0.136842	1.29351
GSM972403	-0.203411	-0.618704	-0.656943	-1.07052	0.115447	-0.528015	0.0423461	-0.121013	-0.0856128	-0.0334313	0.0165342	0.262744	0.0153285	-0.022171	-0.114481	0.445265	0.0697713	0.121588	-0.233849	-0.128992	0.0228689	-2.70525
GSM972191	0.448874	0.616097	0.984213	-0.376386	-0.242317	-0.171144	0.00305565	0.095135	-0.0205801	0.500985	0.315239	-0.0859795	-0.347879	0.103448	0.376152	-0.00356875	0.156115	0.0488306	-0.3603	-0.0291833	-0.0385305	1.97228
GSM972413	0.417491	-0.105826	0.0949471	0.930227	-1.03426	0.493727	-0.15573	0.102531	0.307355	0.222498	-0.245172	-0.0681109	-0.168976	-0.113447	0.0760939	0.00353035	-0.000902527	-0.036981	-0.2731	-0.099066	-0.0127388	0.334095
GSM972086	1.2044	0.765499	-0.48534	-0.804175	0.343244	0.0777935	0.720392	0.259212	0.397117	-1.3e-05	0.125307	0.31228	0.021874	-0.734121	0.0233131	-0.270044	0.0837799	0.309305	-0.0890196	0.15906	-0.0320049	2.38785
GSM972225	0.292029	0.16996	-0.260932	-0.0299975	0.516265	-0.182657	-0.483207	0.275924	-0.249379	-0.24338	0.397409	-0.303416	-0.271186	0.22061	-0.235124	0.172142	-0.175057	0.220995	-0.0438092	-0.193982	-0.114851	-0.521643
GSM972122	1.13611	0.524478	1.08478	0.647618	0.128973	-0.658875	-0.340136	-0.0287081	-0.0512888	-0.801361	0.219643	0.386919	0.121539	0.0692568	0.0375208	-0.115813	-0.19417	-0.301123	0.24619	-0.0652571	-0.0356766	2.01062
GSM972475	-1.39909	-0.00463825	0.510111	-0.435593	0.349874	0.549649	-0.0695716	0.248075	-0.233122	0.211456	0.383053	-0.0923553	0.212112	0.158719	0.215637	0.212033	0.0341686	-0.0573534	-0.0598192	0.0775303	0.0035658	0.814437
GSM972000	0.188377	1.48701	-0.398684	0.0604524	-0.0710273	-0.225815	0.0883507	0.295631	-0.162971	-0.0450846	-0.0343999	0.41566	-0.29087	-0.168339	0.832789	-0.0719645	0.202511	-0.000435052	-0.403927	-0.0251971	0.0851465	1.75722
GSM972436	0.273395	0.010623	0.233687	-0.129775	-0.257319	-0.111494	0.3545	0.126952	0.263315	0.035906	-0.244571	-0.107344	0.110342	0.315815	-0.0732268	-0.314394	-0.0251326	-0.350909	0.0524636	-0.0719557	-0.17419	-0.0833131
GSM972328	0.804475	0.593097	-0.963933	-0.110227	1.94936	0.33702	-0.0246787	-0.555053	-0.179078	0.281193	-0.753546	0.176034	0.320244	-0.30174	-0.168848	-0.373762	-0.469556	-0.314765	-0.383815	0.291651	-0.0604052	0.0936625
GSM972133	-0.0648265	-1.10177	0.0347364	0.749393	0.546849	0.254473	-0.331188	0.0524752	-0.195955	-0.188849	-0.0933585	-0.122164	-0.313375	0.275964	-0.000369339	0.0154486	0.220537	0.280161	-0.0042806	0.133343	-0.132425	0.0148155
GSM972011	-0.419439	0.644491	0.051027	0.640603	-0.807708	0.68571	0.387595	-0.0778246	-0.22469	0.223106	0.516748	-0.541865	0.160031	-0.119513	-0.131287	-0.220596	0.108214	0.0572306	0.0201932	0.114947	0.0674634	1.13444
GSM972335	0.703078	-0.0363087	-0.373735	0.0780712	-0.153995	-0.813467	0.234167	-0.185357	0.107501	-0.598628	-0.141887	0.105891	0.0974682	0.379518	0.0916807	-0.281463	-0.166545	-0.126532	0.0216852	0.229636	-0.445995	-1.27522
GSM972167	1.47362	-0.329398	-0.247827	0.472467	-0.215629	0.118198	-0.281243	0.0640954	-0.344049	-0.0525378	-0.00369573	0.378975	0.255014	0.0487106	0.107872	-0.264738	0.0187442	0.0221781	-0.154236	0.208167	0.0321943	1.30688
GSM972360	0.260737	-0.489469	0.0488146	-0.443953	0.344887	0.24113	-0.111504	-0.595248	-0.471508	-0.234392	0.381358	0.489712	-0.246501	0.210913	-0.28423	-0.506521	0.163449	0.0223271	0.0743387	-0.227676	0.0332955	-1.34004
GSM972265	-0.461104	0.062989	0.46882	-0.475193	0.208826	-0.115769	-0.0566445	-0.0179974	0.181963	-0.172398	0.30144	0.0821458	0.0482348	0.0826465	0.0972243	0.00816273	0.347954	0.275586	0.064175	0.0201005	-0.0765757	0.874586
GSM972470	-0.660152	-0.474799	0.551156	-0.265575	-0.680512	-0.274643	0.145274	-0.441673	0.261773	-0.166469	0.240984	-0.11501	-0.112798	0.0873144	-0.412323	-0.231551	-0.405317	0.179024	0.209238	-0.123567	0.00929609	-2.68033
GSM972412	0.787365	-0.0912909	0.534066	0.75824	-0.118809	0.483476	0.0486156	-0.0733461	-0.217674	-0.0679456	-0.0467636	-0.309846	-0.0602609	0.288464	-0.236842	0.453917	-0.0372623	-0.326286	0.0158671	-0.0634641	0.0514199	1.77164
GSM972146	-0.111338	-0.525293	0.956101	0.180774	-0.0573067	0.297584	-0.0198892	0.214998	0.0106851	0.098746	-0.265845	0.0378555	-0.237693	0.115951	0.0694178	-0.0261217	-0.222275	-0.0429761	0.0285987	0.0272399	0.0635495	0.592764
GSM972048	0.389982	-0.191061	0.0810988	-0.145476	-0.248734	0.132103	-0.472441	0.444528	-0.0113371	0.267658	0.348134	0.303618	0.396168	-0.139978	-0.0525904	-0.237095	0.021563	-0.410344	-0.0529193	0.378399	0.105205	0.906479
GSM971966	0.947854	0.0456409	-0.278201	0.333499	-0.0994843	0.15468	-0.508143	0.391452	0.461289	0.538534	0.115288	0.262643	-0.122056	0.205832	0.072324	-0.161115	0.155741	-0.0480311	0.179682	0.0627819	0.134694	2.8449
GSM972334	-1.38035	-0.763991	0.685428	-1.06289	0.743135	0.590862	-0.493126	-0.257987	-0.53087	-0.302255	0.648143	0.22249	0.107203	-0.125298	0.0203981	-0.233311	-0.388719	-0.231342	-0.295472	0.00950856	-0.0913301	-3.12978
GSM972323	0.745819	0.610082	-0.255382	-0.0209571	0.488366	-0.111473	0.93142	-0.0715163	-0.0450136	0.0230688	-0.148937	0.223923	-0.593907	-0.44212	0.635852	0.207187	-0.0679001	0.0257736	0.19561	0.0513216	0.186369	2.56759
GSM972238	1.70533	-0.0769324	-0.746583	0.630706	-0.271282	0.157378	0.374372	-0.26491	0.0812731	-0.662303	0.12832	-0.104825	0.173076	-0.345274	0.344701	-0.0292854	-0.0765516	0.0620005	0.140596	-0.110665	0.12043	1.22957
GSM971971	0.0950855	-0.542321	0.0349432	-0.997786	0.00348263	-0.303468	-0.311966	-0.100579	0.0437308	-0.139076	-0.0280995	0.120571	0.261219	0.475572	0.253879	0.0879966	-0.194934	-0.0958927	0.278889	-0.0854699	0.0146124	-1.12961
GSM972153	1.13964	0.0248107	0.214302	0.581096	-0.0531536	0.233966	-0.0147521	0.00396317	0.0322589	-0.452572	0.0171666	-0.109738	-0.0218797	0.206041	0.17435	0.175262	0.0505488	-0.0676275	0.143215	0.228205	0.0342975	2.5394
GSM972102	-1.54517	-0.51434	0.33968	1.15557	0.130649	-0.0256371	0.0877391	0.097831	0.109791	-0.202012	-0.243922	0.0980816	0.193879	0.123912	0.0158725	0.143474	-0.114853	-0.0568848	-0.0277336	0.0829226	-0.108694	-0.259845
GSM972205	0.287829	1.1716	0.195927	-0.148505	-0.0789118	0.0169771	0.0375801	-0.167011	-0.312251	0.171585	-0.152503	0.30675	0.325636	0.246918	-0.232045	-0.107964	-0.123936	0.19835	0.200412	0.0218583	0.0908475	1.94914
GSM971968	-0.101171	-0.00159472	-0.353102	-0.231921	-0.598106	0.453261	-0.132252	-0.395606	-0.180917	0.683193	0.595096	0.128254	-0.381822	-0.273482	0.130875	-0.196953	0.124822	-0.137136	0.0317847	-0.234368	-0.0505262	-1.12167
GSM1681368	-0.231632	-1.63261	-0.104396	0.080925	-0.116603	-0.60534	0.0400044	-0.285499	-0.307875	-0.108901	-0.0586869	-0.154322	0.0473999	0.0978972	0.0789981	0.0157351	0.0412098	-0.211723	-0.0534461	-0.0640384	-0.0578017	-3.59071
GSM971967	0.509659	-0.778927	0.151562	-0.745383	0.671033	-0.00875088	-0.0653109	0.395038	-0.0100039	-0.219983	-0.252344	-0.782032	0.655392	-0.191851	-0.56141	-0.122517	-0.123621	0.392223	-0.102048	-0.0119763	0.0525946	-1.14866
GSM972067	-0.138556	0.179918	-1.0757	-0.465686	-0.00564094	-0.053739	0.437435	0.0351619	-0.0303097	0.261285	0.0966239	0.12001	-0.123828	0.0297338	0.236932	-0.00905749	0.010044	-0.0859787	-0.0125682	-0.118236	0.0159109	-0.696241
GSM972015	-0.131833	-1.32625	0.240178	-0.0744383	0.396649	-0.742364	0.350088	-0.0647781	-0.106541	0.113575	0.151058	-0.063007	-0.37639	-0.0774875	-0.138635	0.0936377	-0.0688164	0.0560148	-0.0955226	0.0887538	0.0648102	-1.71129
GSM972368	0.837836	1.42519	0.275532	0.051376	-0.922238	-1.74933	0.306665	0.137904	-0.0585999	0.0965616	0.551028	0.272821	0.365159	0.160949	-0.189155	-0.0077987	0.181727	0.356768	0.0478052	-0.0514138	0.153286	2.24207
GSM972161	-0.0609687	0.359161	0.892467	-0.208719	-0.254186	-0.104544	-0.617239	-0.141776	0.417284	-0.400765	0.000189957	0.287275	-0.0799591	0.222145	0.192729	-0.331539	-0.184342	0.0837424	0.023862	-0.021366	-0.0562644	0.0171885
GSM1681355	-0.450764	-1.77051	0.118425	0.619291	0.50482	-0.513761	-0.132158	-0.571217	-0.701738	0.0374806	-0.000511845	0.0581903	0.159962	0.178812	0.3464	0.0189832	-0.0932784	-0.324388	-0.263882	0.0238619	-0.0627039	-2.81869
GSM1681362	-0.420977	-1.66213	-0.0496534	0.342523	-0.152212	-0.435677	-0.140566	-0.399076	-0.212835	0.0104824	-0.201372	0.0897262	0.0868056	-0.00616331	0.0140781	-0.0573492	-0.0503111	0.0904362	-0.160124	-0.0392258	-0.131641	-3.48526
GSM972341	0.82716	-0.0298705	-0.57541	0.4733	0.625367	-0.290046	0.564074	0.0764902	-0.113015	-0.0106633	-0.0157365	0.512681	0.3219	0.11778	-0.367391	-0.214274	-0.0274416	-0.0107819	0.141402	0.199861	-0.241454	1.96393
GSM972082	-0.853421	-0.507035	-0.838223	-0.5576	-0.571788	0.356211	0.0779994	-0.182269	0.214353	-0.0183372	-0.267693	0.365241	-0.0824859	0.296485	-0.0323332	-0.158499	-0.0452121	-0.0051794	0.0108153	0.0293624	0.0606413	-2.70897
GSM972104	-0.176777	-0.0634142	0.176948	0.214284	-0.133246	0.535981	0.0359432	0.11263	-0.0480557	-0.162006	-0.196024	0.0373923	-0.0906354	0.241519	-0.0357435	-0.136317	0.12526	-0.028657	-0.221478	-0.0512786	0.0835192	0.219845
GSM1681359	-0.687775	-1.27823	-0.370219	0.661012	-0.0875416	0.0782835	0.076391	-0.0372702	-0.156368	0.231665	0.0103536	0.0350507	0.224006	-0.0676121	0.153316	0.129679	-0.0234829	-0.0281365	-0.0518128	0.110915	-0.182956	-1.26073
GSM1681353	-0.429016	-1.52699	-0.0285726	0.73007	0.0127985	-0.0702267	0.218269	-0.258211	-0.054732	0.16446	-0.223629	-0.0554235	0.133745	-0.0811861	0.266171	-0.00929573	0.121026	-0.163561	-0.164185	0.0571095	-0.0245794	-1.38596
GSM972481	0.456859	0.391254	-0.903072	0.42658	-0.314132	0.0938847	0.256163	-0.247214	0.3751	-0.289118	0.551714	0.363877	0.250788	-0.44006	0.308603	0.0269278	0.0952676	0.179948	0.128284	0.0202178	-0.251608	1.48026
GSM972376	0.710204	0.59226	-0.412953	0.25211	0.60262	0.348556	0.426616	-0.00183014	0.18162	-0.525024	-0.481454	-0.198441	-0.234866	-0.550018	-0.187178	-0.176042	0.0423509	0.00511214	0.252647	-0.0208213	-0.103439	0.522029
GSM972446	-0.616248	0.603404	0.420859	-0.566002	-0.0875408	-0.795865	0.145131	-0.311919	-0.0632326	0.0101518	-0.139792	0.663604	-0.338917	-0.135725	0.3255	-0.241278	0.24605	0.117199	-0.0259408	0.106433	0.11843	-0.565699
GSM972487	-1.43097	-0.883287	-0.400616	-0.314663	-0.00662222	0.0285709	-0.413987	0.316247	0.154581	-0.1235	-0.27916	-0.348192	-0.0567641	0.310852	0.227544	0.0287288	0.230536	0.0588409	0.00397166	-0.0386027	0.0668147	-2.86968
GSM972303	0.0493188	0.390287	-0.143953	-0.301902	0.356847	-0.137363	-0.590088	0.426283	0.0787596	-0.31638	0.324264	-0.105449	0.0672572	0.0870209	0.451202	-0.128608	-0.192708	-0.103954	-0.0936872	0.316717	0.00597845	0.439844
GSM972522	-0.893565	-0.544212	-0.488055	0.188807	-0.256495	0.458321	0.0996048	-0.181723	-0.274993	0.19565	0.108622	-0.13769	0.125918	0.1794	0.115556	-0.0348721	0.0636282	0.083591	0.256996	0.054761	0.00422857	-0.876521
GSM972222	-0.391389	-0.686125	-0.0598453	-0.404872	-0.0215603	-0.130726	-0.360305	0.14061	0.169181	-0.145683	-0.442055	0.099859	0.136152	0.128531	0.257355	0.383253	0.28203	0.188942	0.0726469	0.122061	-0.0386114	-0.700551
GSM972508	1.3085	-0.190608	0.247755	0.375572	-0.201443	-0.183226	0.00955801	0.037551	0.186201	-0.268068	-0.0492722	-0.052506	-0.53829	0.251499	0.246327	0.123194	-0.108575	0.33009	0.138674	-0.0464774	-0.0374469	1.579
GSM972051	0.372146	-0.178247	-0.126817	-0.0647899	-0.224642	0.7047	-0.0109553	0.276252	-0.0123812	0.0659572	-0.264391	-0.196963	0.036756	-0.234394	0.0823686	0.16771	-0.0140796	0.036575	0.0179178	0.10753	0.0991293	0.639383
GSM972356	2.06526	-0.354154	-0.606795	0.627611	1.08828	-0.262363	-0.22927	-0.57047	1.02946	0.528368	-0.701621	0.0337665	-0.503891	-0.079016	-0.760578	0.0706016	0.0636504	-0.492546	0.0589429	0.052994	-0.0349769	1.02326
GSM972461	0.992621	0.327352	0.177022	-0.338426	0.109794	-0.00653711	0.514747	0.484192	0.223704	0.120823	-0.30158	-0.693343	-0.1694	0.0725171	-0.0348179	0.031971	0.0153999	-0.605954	0.508853	-0.107193	0.0797826	1.40153
GSM971959	-0.661003	0.0273198	1.07545	-0.773185	-0.35282	0.0626877	0.328178	-1.05067	0.141676	-0.444517	0.0986314	0.437123	0.0558349	0.0178097	-0.224259	-0.109743	-0.195854	-0.267997	0.312032	0.211492	0.0939772	-1.21783
GSM1681363	-0.464676	-1.48242	-0.221704	0.0478459	0.0990054	-0.557876	-0.0349581	0.0113863	0.0951594	0.0406764	-0.0396449	-0.00263513	0.162608	-0.0569438	0.216894	0.165754	-0.00863888	-0.162696	-0.136151	0.0828161	0.0833436	-2.16286
GSM972361	-0.28334	-0.529692	0.256258	0.168211	-0.570165	0.941455	-0.247121	-0.725541	0.799855	0.611298	0.0955509	0.297212	0.17832	-0.130737	-0.326789	-0.166604	-0.0816579	-0.32935	-0.147235	0.0703687	0.254898	0.135196
GSM972228	-1.18252	-0.452245	0.42466	0.103362	0.597139	0.187331	0.317476	0.241186	0.221415	0.15398	-0.129733	0.361494	0.00660034	-0.135822	0.218557	0.169857	-0.00738967	0.0580748	-0.255207	-0.0468613	-0.0871322	0.764223
GSM972045	-0.0222243	-0.249362	0.801528	-0.902104	0.367138	0.13024	-0.102825	0.359708	-0.1825	0.394146	-0.0726973	-0.202814	0.0311093	-0.045881	0.214596	-0.122357	0.223291	0.00848624	0.623677	-0.170025	-0.0576331	1.0235
GSM972365	-1.6262	-0.0389726	0.524452	0.742677	-0.520055	0.145181	0.148648	-0.087412	-0.0374672	-0.197968	-0.058641	0.0176942	0.0463994	0.147706	-0.124314	-0.280817	-0.306816	0.0610166	0.0163079	-0.118652	-0.0452062	-1.59244
GSM972084	-0.43663	-0.991505	-0.652366	0.110935	-0.378787	0.387421	0.0109617	0.247136	-0.15852	0.348837	-0.0968977	0.11168	-0.0122628	-0.142237	-0.13023	0.124887	-0.0822291	-0.108888	0.00779332	0.0878425	-0.0305442	-1.7836
GSM972383	0.136558	0.497272	-0.108365	0.514653	-0.54988	-0.896392	-0.242909	0.249254	0.364839	-0.363698	0.429743	-0.119886	-0.0514333	-0.159759	0.0258788	0.0574044	0.209631	-0.00959597	0.18516	0.0260517	0.0818151	0.276341
GSM972430	-0.464164	-0.855014	0.260459	-0.365097	0.0768393	-0.370323	0.157282	-0.365998	0.169875	-0.263202	0.34459	-0.331476	-0.276915	-0.142792	-0.0244826	0.0745635	0.00138836	0.26828	-0.272059	-0.219066	0.239074	-2.35824
GSM972201	0.0829723	0.389001	-0.88771	0.843064	-1.11815	0.28742	0.132153	-0.0768343	0.169141	0.113186	0.519377	0.0358539	-0.0806198	0.250487	-0.161078	0.281275	-0.0499387	-0.143814	-0.198484	-0.0588914	0.0997011	0.428111
GSM972387	1.27881	0.306925	-0.537045	0.185393	-0.216355	-1.28224	0.113935	0.141905	-0.365631	-0.193952	-0.0527796	-0.455805	-0.17015	-0.124449	0.449788	0.0420111	-0.472211	-0.28429	-0.331963	-0.14755	-0.123207	-2.23887
GSM972322	0.375309	-0.123261	-0.0425641	0.162466	0.0316977	0.0067037	0.190719	0.172315	-0.272124	0.126246	-0.0498195	-0.04708	0.0690002	0.273527	-0.17286	0.217603	0.113359	-0.0298649	-0.131271	-0.486196	-0.0243085	0.359596
GSM972411	1.69857	0.626412	0.00571426	0.170867	-0.0325334	0.459917	-0.259393	0.362476	0.542777	-0.596031	-0.00509579	0.188791	-0.0773572	0.0441603	0.241273	-0.207937	0.150547	-0.0388393	-0.114734	0.251742	0.0942506	3.50558
GSM972044	0.500298	0.444342	0.322658	-0.3524	-0.00948474	-0.0126002	-0.0124253	-0.209163	-0.0056216	-0.118729	0.0125396	-0.0763859	0.200819	0.116525	0.0227975	-0.0415496	-0.126922	0.238635	-0.155598	-0.110359	-0.00352527	0.623851
GSM971973	0.0707994	0.137316	0.0564497	-0.700179	-0.0233618	-0.379686	0.153642	-0.553345	0.645269	-0.00576732	-0.739853	-0.353293	-0.369614	0.451202	0.0815829	0.474471	-0.00888195	-0.0681634	0.0895991	0.0946187	0.0318434	-0.915352
GSM972204	0.703068	0.478815	-0.443128	-0.18353	-0.25632	0.401832	-0.197927	-0.191431	0.344022	0.109175	-0.249183	-0.0525235	0.0485453	0.181077	-0.348452	0.128288	-0.182539	-0.134774	0.173186	-0.0553769	-0.10086	0.171964
GSM972004	-0.716881	1.22021	0.0156378	-0.380261	0.03433	-0.0898696	-0.0904675	0.609599	0.245587	0.241668	0.129179	0.115099	-0.471386	0.0556697	0.159809	0.0945686	-0.189136	0.17187	-0.138376	0.217701	-0.169971	1.06458
GSM971957	1.29972	0.0301111	-0.0965968	-0.0908103	-0.194078	0.180909	0.86282	-0.0524411	-0.0349033	0.217817	-0.181217	0.617642	-0.106941	0.245337	-0.718958	0.124283	0.111824	0.150296	-0.078521	-0.0505145	0.0806861	2.31646
GSM972371	0.501739	1.14133	0.435386	-0.0645201	0.593555	0.73766	0.404972	-0.300893	-0.70963	0.725009	0.533	0.0428876	-0.098764	-0.0489185	0.0510893	0.0851094	0.148274	0.31996	-0.0568766	0.181194	-0.0334394	4.58812
GSM972216	0.778567	0.586567	-0.65597	-0.100982	0.272702	-0.178097	-0.106363	-0.31833	-0.0242551	0.294672	0.00331108	-0.0766603	-0.592065	-0.147676	-0.264479	-0.0835682	0.390286	0.121962	0.0391867	0.0966924	-0.109016	-0.0735141
GSM972069	1.12855	0.482169	-0.599457	-0.0897902	-0.422506	-0.382801	-0.353923	0.0582823	0.127752	0.0911191	-0.367945	0.424737	0.312517	0.0668031	0.343605	-0.0179805	-0.0398274	-0.012201	0.125577	-0.0571853	-0.0483871	0.769111
GSM972439	0.722017	-0.421625	-0.327518	0.368341	0.163463	0.297064	0.262122	0.110699	-0.142918	-0.109079	-0.048039	0.322736	0.052605	0.0332501	-0.243866	0.255385	-0.0467739	-0.205458	0.216371	0.150395	-0.0740399	1.33513
GSM972155	0.524013	-0.713173	0.375468	0.229164	-0.148423	-0.0361236	0.335767	0.152439	0.222189	0.0172115	0.104104	0.401359	-0.372279	-0.0879519	0.254025	0.185882	-0.374741	-0.310326	0.404922	-0.0331587	-0.160659	0.969708
GSM971958	0.402645	0.16591	-1.15585	0.107522	0.54315	0.419566	-0.831805	-0.81476	1.06392	0.620255	-0.296882	-0.0599379	-0.180464	0.247338	-0.136266	0.0946843	0.120812	0.0730565	0.0621439	0.177874	0.050223	0.673133
GSM972264	1.15218	-0.703921	0.238769	-1.61685	-1.22008	-0.931601	0.295882	-0.376231	0.425734	0.10695	-0.628104	-0.321744	0.273818	-0.1304	-0.0730642	0.217538	-0.158105	-0.194808	0.0761388	0.427672	0.123054	-3.01717
GSM972034	0.544402	-0.0483186	0.997616	0.844848	0.0343753	-0.579824	-0.417839	-0.337498	-0.452554	0.120065	-0.229792	0.394914	0.00827899	0.0483754	-0.406255	-0.127954	0.363924	0.123879	0.344914	-0.193289	-0.17614	0.856129
GSM972094	0.567178	0.0744014	-0.206634	-0.288514	0.230778	-0.211768	-0.461405	-0.723752	0.309535	0.744641	0.122245	-0.385354	-0.271007	0.0223297	-0.0781296	-0.0105861	0.0697271	-0.0634505	-0.0372298	-0.0443048	-0.0156808	-0.656981
GSM972370	-0.505889	0.217339	-0.108436	0.62664	-0.291693	-0.237014	0.149824	-0.166369	0.0666119	-0.41684	0.404804	-0.48578	0.230068	0.172393	0.0839323	-0.206781	-0.0623097	0.149048	0.0356881	0.148576	0.0732258	-0.122962
GSM972078	-0.229015	-0.0169624	-1.5576	-0.669522	-0.16172	0.0761583	0.106424	-0.186686	-0.053641	-0.269691	0.294921	-0.457429	-0.248624	0.00873475	0.063276	-0.243529	-0.509713	0.190202	0.0752953	0.0153734	-0.0468437	-3.82059
GSM972434	0.762735	-0.167527	-0.694591	-0.25953	-0.291473	-0.211249	0.27865	-0.0132754	-0.279384	-0.176262	0.0544268	0.039063	0.144615	-0.191397	-0.298099	0.300074	0.317318	0.279889	0.0214813	0.00552316	-0.0218022	-0.400814
GSM972074	0.65845	0.133429	-1.08346	0.675482	-0.254723	-0.014403	0.313067	-0.0335123	-0.129452	-0.0572449	0.0581756	0.286993	-0.241628	0.124057	0.188871	0.118546	-0.0122391	-0.149671	0.0748403	-0.00301249	-0.0429697	0.609597
GSM972277	-0.490752	-0.0496015	0.201521	-0.658192	-0.336869	0.0343089	0.043452	-0.32079	0.160567	-0.105749	0.124907	-0.140013	0.390885	0.0807179	0.129963	-0.0561658	-0.0727543	-0.170114	0.137572	0.0162919	0.146373	-0.934442
GSM972230	1.01123	0.0824949	-0.104793	-0.339293	0.0230409	0.620625	-0.20481	-0.178379	-0.103864	-0.516754	0.0285441	0.0569483	-0.125774	-0.222321	0.0191154	0.189184	0.204579	-0.163488	0.189519	-0.197229	0.0541034	0.322677
GSM972340	-0.069208	0.0125527	0.162942	0.432938	0.288976	-0.438354	0.409483	-0.0373445	0.0581435	-0.293332	-0.0545129	0.0517502	-0.0445935	-0.0308354	-0.141933	0.128887	-0.00581961	-0.260155	-0.0702162	0.0680844	-0.0635445	0.103908
GSM972023	-0.189903	-0.116787	0.744901	0.271982	0.351325	-0.0961097	0.136981	0.437554	0.288911	0.224078	-0.325766	0.219421	0.135357	-0.110643	-0.0703706	-0.122283	-0.027038	0.162607	-0.0755468	-0.0817985	-0.277813	1.47906
GSM972047	0.918416	0.0439391	-0.959008	-0.613965	1.04582	0.46027	-0.578174	-0.844653	0.770878	1.25425	0.151093	-0.388992	-0.189476	-0.101694	-0.0288696	-0.355776	0.207635	-0.0211133	-0.0230299	0.0170642	-0.150135	0.614481
GSM971974	-0.662816	-0.253938	0.720611	-0.310024	0.416514	-0.0214877	0.202748	0.178503	-0.0485762	0.214442	0.163347	-0.0748966	0.25583	0.0646889	0.33373	-0.106124	0.468914	0.0684481	-0.18386	-0.0154704	-0.148301	1.26228
GSM972005	-0.816366	0.806905	0.815185	0.355771	0.848455	0.237303	1.37095	-0.46785	0.0255081	0.0761244	0.183852	-0.20495	-0.277512	-0.191733	0.216615	0.634542	0.0798273	-0.350045	0.312759	0.21093	-0.415737	3.45053
GSM972052	1.6609	0.109008	0.333137	0.0766267	-0.228216	-0.0518657	0.376873	0.170647	-0.0600245	0.0443261	0.122294	0.143202	-0.0492419	0.119391	-0.137765	-0.058554	0.1067	-0.0121219	-0.108421	-0.104742	-0.0379796	2.41417
GSM972141	1.64217	-0.136327	-0.124112	0.733284	0.102296	0.489484	0.0443759	0.0783017	-0.208732	0.0433085	0.152113	0.145531	-0.191039	0.117648	0.251764	0.371841	-0.117854	0.078331	-0.193935	-0.054948	0.0107349	3.23424
GSM972253	0.898428	-0.0906201	-0.381008	0.100366	-0.0885637	0.605779	0.0336681	-0.0982786	0.271495	0.000641225	-0.32806	0.145996	-0.181083	0.528014	-0.00550477	0.0551829	-0.174955	-0.180776	-0.223042	0.123109	-0.280328	0.73046
GSM971976	0.57368	1.53027	0.730405	-0.262689	0.27919	-0.224075	-1.4776	0.819234	-0.0715884	-0.162074	1.19927	0.134388	0.343786	-1.46552	-0.753632	-0.123724	-0.125289	0.107067	-0.0816742	0.081928	0.103035	1.15439
GSM971975	1.2345	0.949554	-1.2427	-0.392172	0.44945	-0.526674	0.397202	0.0911895	-0.377096	-0.326975	-0.160428	0.471874	0.170809	-0.0751918	-0.00546382	0.32329	0.109511	-0.261709	0.177757	0.0657845	0.196928	1.26945
GSM972454	1.04841	-0.238127	-0.727535	0.41961	-0.0585748	-0.347738	0.603801	0.0772194	0.0186148	-0.0765984	0.243178	0.0288173	0.0916845	0.344896	0.109699	0.115046	-0.0112488	-0.171528	-0.168126	0.112693	0.242833	1.65702
GSM972395	1.3533	-0.145144	-0.565386	0.573481	0.0492431	-0.278186	0.143796	0.704433	-0.031725	0.321876	-0.213378	0.19908	0.0759033	-0.356222	-0.0742578	-0.00111069	-0.0821141	-0.298674	-0.239192	0.0417115	-0.103822	1.07361
GSM972132	0.660946	0.630473	-0.457274	-0.244336	-0.362026	0.188882	-0.0386747	0.239813	0.123151	0.04575	-0.182411	-0.464251	0.497846	0.27324	0.0557721	0.298461	-0.0488432	-0.123802	0.247417	-0.308673	-0.00496355	1.0265
GSM972496	-0.513765	-0.142716	-0.147572	-0.210365	0.131942	0.077401	-0.2721	0.127954	-0.0817762	-0.111436	-0.326006	-0.113676	0.54021	0.124904	0.0176727	0.0629421	-0.178301	0.120891	0.0289415	-0.0796814	-0.0747917	-1.01933
GSM972080	0.325831	-1.26503	-0.57365	-0.607183	-0.175137	-0.114974	-0.0566539	-0.267393	0.0960233	-0.185164	0.272544	0.300853	-0.458369	0.116614	-0.2514	-0.0575478	0.0893399	-0.0304539	0.11392	0.0587499	-0.0871737	-2.75625
GSM972521	1.29917	0.571165	1.17058	-0.212006	-0.462073	0.126378	-0.0353269	0.328983	0.0139968	0.135226	0.0686521	0.0121366	0.269791	0.0663927	-0.230708	-0.0442919	0.128198	0.239455	-0.0803792	-0.0651403	0.124344	3.42455
GSM972498	1.25348	-0.165698	-0.751065	-0.0177176	-0.166765	-0.14547	-0.0526703	0.0695158	0.378088	-0.509686	0.322742	0.164526	-0.14627	0.047302	0.341695	0.0342931	0.0601561	0.198004	0.212594	-0.0382655	-0.0773389	1.01145
GSM971980	-0.651	-0.813281	0.008552	0.594231	-0.738962	-0.369817	0.0741624	-0.257925	-0.214471	0.131695	0.285001	-0.215584	-0.283216	-0.223434	-0.0975179	-0.000377789	-0.220217	-0.141823	0.0236802	-0.0610212	-0.133189	-3.30451
GSM972237	1.07114	0.0305452	-0.489157	0.216413	-0.348057	-0.36725	0.181096	-0.328918	-0.420756	-0.124275	0.261815	0.477477	-0.30977	-0.0918499	0.305821	0.197095	0.00318455	-0.187775	-0.133926	0.000687338	-0.0327795	-0.0892458
GSM972400	-0.331455	-0.552039	0.0911248	0.402095	0.224412	-0.169532	-0.630868	-0.717165	-0.169948	0.289455	0.0489271	0.230563	0.0574788	0.00993139	-0.179112	-0.105091	0.0184536	-0.160989	-0.00715208	0.0726791	-0.0317969	-1.61003
GSM972290	0.644859	0.721009	-0.0471856	-1.05684	-0.435973	-0.055665	-0.165525	-0.16714	-0.135631	-0.386283	-0.00697155	-0.61265	0.125867	0.153692	0.283185	-0.221674	-0.402674	-0.0837483	-0.0454977	0.0331753	0.0517895	-1.80988
GSM972075	0.0822623	-0.634525	-0.709401	-0.98479	-0.0309536	-0.0941586	0.233258	0.20415	0.192547	0.516495	0.265222	0.150461	-0.0306869	0.0342229	0.1598	0.23255	-0.23895	-0.0132562	0.248453	-0.00854838	-0.0105641	-0.436413
GSM972509	1.04183	-0.768072	0.3594	0.31398	0.621779	-0.24637	0.0122248	0.310271	0.168963	-0.0327756	-0.103867	0.00060781	0.203937	-0.193762	0.0811917	0.105921	0.0460427	0.219646	0.100154	-0.164058	-0.178205	1.89884
GSM972399	1.01057	0.720641	-0.730449	-0.151041	-0.183401	0.307793	0.329613	-0.371353	0.155315	-0.178595	-0.0818864	0.0535108	0.145981	0.199369	-0.0733398	0.265677	0.00865248	0.225604	0.370309	-0.159113	-0.141269	1.72259
GSM972217	0.00524556	1.02689	-0.154407	-0.382595	-0.184732	-0.294964	0.87494	-0.0791192	-0.396721	0.240986	0.0684051	-0.0117751	-0.0323222	0.0956223	0.0250119	-0.166172	0.101733	0.0231033	-0.0402082	0.153914	-0.0400482	0.832788
GSM972010	0.904898	-0.0106629	0.846527	-0.072306	-0.500308	0.120607	0.0399831	-0.174419	-0.253329	-0.196625	-0.614276	0.47642	-0.0118093	0.0380641	-0.0237388	-0.193419	-0.422548	0.0262337	-0.26296	-0.0621268	0.195951	-0.149843
GSM972452	-1.07017	-0.624072	0.332866	-0.535961	-0.383784	0.24294	-0.0467536	-0.467123	0.241594	-0.201842	0.271222	-0.298817	0.0112393	0.288298	-0.304561	-0.00086466	-0.0707082	0.0948854	0.169965	0.0592457	0.0102316	-2.28217
GSM972081	0.549628	-0.0505544	-0.842322	0.0340665	0.0715328	-0.121348	-0.235344	-0.18383	0.00997584	0.0320126	-0.229461	0.257665	-0.249095	0.126793	0.264111	0.23622	-0.0592104	0.202007	0.121878	-0.0301551	-0.0582215	-0.15365
GSM972327	-1.54102	-1.357	-0.560294	0.431929	-0.367477	-0.303114	-0.131766	-0.142995	-0.0926868	-0.15781	-0.0259152	-0.402707	-0.0275672	0.308021	0.0460694	-0.120305	0.0431597	0.137401	0.0698485	-0.0442169	0.138687	-4.09975
GSM972085	0.349419	0.164891	-1.00472	-0.00954563	-0.730064	-0.0254411	-0.149281	-0.226213	-0.24856	0.134121	0.206662	0.237636	0.048999	0.381189	-0.11849	0.174849	0.149991	0.0793291	0.0480491	-0.0735218	0.0270447	-0.583659
GSM972233	0.716821	-0.65929	-0.38527	0.54899	0.814285	-0.39849	0.558692	0.0217584	-0.297095	0.572104	0.67541	0.339612	0.464279	-0.376418	-0.109268	-0.0458709	0.0691305	0.368024	0.128332	-0.0337476	-0.125607	2.84638
GSM972158	0.346456	-0.214489	0.466146	0.607248	-0.248859	0.118882	-0.106999	-0.0906837	0.184758	-0.222645	-0.0326791	-0.126435	0.222986	-0.118821	-0.0267346	-0.0880684	0.109836	-0.0532692	-0.0915683	-0.0455366	0.0422183	0.631744
GSM972491	0.781541	1.18657	-0.457925	-0.497908	0.326677	0.321463	-0.0997574	0.213444	-0.14656	-0.231143	0.410621	0.0568017	0.31434	0.160089	-0.0594488	-0.162486	-0.274805	-0.0567605	0.0356173	0.141795	-0.0114847	1.95068
GSM972266	0.313601	-0.364746	0.758254	-1.62922	0.324691	-0.163962	0.249136	-0.011171	-0.348696	-0.0229071	-0.424055	0.0111971	0.214832	-0.045513	0.402976	0.248944	0.119054	-0.103553	-0.0162748	0.22351	0.0733053	-0.190595
GSM972144	0.730496	0.159615	0.0204283	0.587784	-0.0807937	0.00146914	-0.482435	-0.0570658	-0.647463	-0.00322453	0.258165	-0.0747404	0.171708	0.208617	0.123956	0.0603507	0.02071	-0.30406	-0.0628491	0.0122493	-0.0148643	0.628053
GSM972241	1.41909	-0.704891	0.193437	-0.371701	-0.817987	-0.485807	-0.237495	-0.233677	0.67305	0.0304702	0.290957	0.204791	-0.149722	0.0356543	-0.0472527	0.0147297	-0.158671	0.10008	0.278701	0.066393	-0.0884916	0.011654
GSM972014	2.3172	0.0702507	-0.304012	0.018588	0.17094	0.22962	0.0732115	-0.20366	-0.266745	-0.218681	0.0350809	-0.145924	0.0397855	-0.356687	-0.374732	-0.0878029	0.0345962	-0.131987	0.286901	0.0740108	0.0503817	1.31033
GSM972358	1.99883	-0.514999	-0.514002	-0.988489	0.333781	0.0840214	-0.105042	0.202235	0.117537	-0.32229	0.00887362	-0.116175	-0.0252628	0.267189	-0.0322126	-0.185472	0.291766	0.0414433	-0.0259044	0.100297	-0.000305533	0.615823
GSM972479	-1.13874	-0.515155	0.584926	0.770206	-0.252921	0.732217	0.343643	-0.284271	0.122534	0.299014	0.584976	-0.0672024	-0.424685	-0.237494	-0.00120959	0.49012	-0.133587	-0.105564	-0.240127	0.0490788	-0.00928287	0.566476
GSM972129	-0.216385	0.240796	0.857852	-0.406968	0.315644	0.0606643	0.467568	-0.0427298	0.547995	-0.278616	-0.0556373	-0.26117	-0.112041	0.0188168	-0.0662926	-0.302402	-0.0303052	0.0414851	0.0162938	-0.0808596	-0.0661229	0.647588
GSM972351	0.203141	-0.609223	-0.343624	-0.00190514	0.889895	0.0926163	-0.576382	0.0212099	-0.292711	-0.580146	-0.147481	0.130201	-0.179641	-0.201826	-0.100901	0.0778622	-0.0234443	-0.156169	0.204686	-0.0384773	-0.0553424	-1.68766
GSM972318	0.942755	0.742982	-0.397584	-0.500408	-0.701584	0.471073	-0.301698	0.214814	-0.247382	-0.030813	-0.0875179	0.090961	0.246298	0.165072	0.0765177	-0.322644	-0.0296457	-0.0231758	-0.171187	-0.130636	-0.00831795	-0.00211962
GSM972421	0.305617	-0.152336	-0.57651	0.989785	-0.550145	0.152022	0.189885	-0.236631	0.0446947	-0.174093	0.0674942	0.139271	0.108423	-0.304862	-0.0243756	0.117241	0.164765	0.0474955	0.338554	0.0279654	0.0510437	0.725304
GSM972372	-0.71214	0.970851	-0.301915	-0.096123	-0.171914	0.146978	-0.182833	0.416562	-0.204245	-0.336303	-0.330325	-0.237754	-0.0779807	0.0997477	0.0609699	0.0918897	-0.00630495	-0.00230515	0.189129	-0.0976445	0.0264094	-0.755251
GSM972239	0.681946	-0.80224	-0.192643	-0.419445	0.0529628	-0.125347	0.147838	0.292473	0.282143	-0.15413	0.103824	0.279753	-0.471046	-0.0720287	-0.115764	0.313885	0.00157409	-0.140941	-0.176705	-0.108963	0.137515	-0.485338
GSM972246	0.260348	0.388068	-0.564278	-0.0108558	0.677712	0.457793	-0.17152	0.52577	-0.263166	-0.310998	-0.0828902	0.0562912	0.539261	0.188106	0.273975	0.582527	0.050603	0.00903739	0.152541	0.163367	-0.0341191	2.88758
GSM972363	0.500307	0.378736	-0.739552	-0.168095	0.36138	-0.207731	-0.0888951	-0.339655	-0.446062	-0.428647	0.306957	0.168813	-0.0791233	0.108013	0.0961806	0.0229482	0.0201394	0.225693	-0.048958	-0.156128	0.137497	-0.376179
GSM971961	-0.0430905	0.0131718	-0.281483	0.307269	-0.654729	0.745262	-0.0592604	0.204476	0.0362213	0.201246	0.26374	0.150643	0.263115	0.191015	0.0695511	0.119113	0.0509412	-0.0294709	-0.295389	-0.029575	0.0658036	1.28857
GSM972189	0.836612	-0.112293	0.374109	-0.8016	0.219452	0.374963	0.132512	-0.0971642	-0.294746	0.00226254	0.224103	0.386455	-0.433733	-0.00811745	0.149724	-0.697896	0.165127	0.305714	-0.0689397	0.188547	-0.377719	0.467374
GSM972507	-0.203356	-0.552413	0.585325	-0.587884	0.142188	-0.137895	0.257504	-0.361057	-0.33033	-0.175931	0.0199245	0.40682	0.194597	-0.040654	-0.0438875	-0.0354587	0.126264	-0.0250174	-0.0432123	-0.0907013	0.01987	-0.875302
GSM972302	0.221945	-0.270033	-0.509459	0.256728	0.238779	-0.246799	0.113193	0.143568	0.327755	-0.316358	0.156947	0.403016	-0.125285	-0.0225017	0.383202	-0.168389	-0.0611118	0.190652	-0.273429	0.0543804	-0.0662646	0.430533
GSM972462	0.267211	1.36387	-0.00739488	-0.27855	0.418357	-0.373721	-0.56304	-0.115183	-0.3483	0.342537	-0.588867	0.14167	0.348399	0.0352122	-0.0481144	0.476667	-0.189805	0.27273	0.142117	-0.0654914	-0.0261429	1.20416
GSM972202	1.03	0.47189	-0.850534	-0.661386	0.815133	-0.0538429	0.494452	-8.41e-05	-0.638879	-0.26189	0.0547579	-0.178932	0.00486521	-0.160385	-0.349551	0.172228	-0.0915048	-0.366212	0.0698957	-0.240874	0.358297	-0.382553
GSM1681360	-0.579453	-1.26468	-0.475182	0.583026	0.0833498	-0.641976	-0.0632201	-0.00982735	-0.0254008	-0.0147683	0.200372	-0.066989	0.0615033	-0.00128309	0.21306	-0.0707722	0.0648277	-0.13826	-0.05048	0.165496	0.192834	-1.83782
GSM1681366	-0.933513	-1.50808	-0.0844009	0.443309	0.068356	-0.116641	-0.361682	-0.127744	0.00229445	0.175716	-0.233036	0.0203577	0.173299	-0.0303473	0.24075	0.0734595	0.116909	-0.0579869	-0.040478	-0.0872197	-0.0917714	-2.35845
GSM972270	0.635794	-0.387566	0.527427	-0.458329	-0.385806	-0.228669	0.0240115	-0.540528	-0.442868	0.413148	0.0663298	0.510476	-0.140701	-0.0922198	-0.155091	-0.109728	0.0652272	0.0241169	-0.0321145	0.0240423	-0.0226044	-0.705652
GSM972164	1.97441	-0.39355	0.196491	0.330278	-0.330318	0.461152	0.00201426	-0.116188	0.0747042	-0.1074	0.187085	0.157698	-0.180154	0.148438	-0.0817827	0.159564	0.114918	-0.244999	0.170814	0.0300586	0.046315	2.59955
GSM972350	0.574113	-0.662846	-0.0708681	-0.82246	0.546314	0.433411	-0.209055	0.44248	0.0717211	-0.0250449	-0.627423	-0.071163	0.253257	-0.153273	-0.294412	0.262454	-0.30896	-0.264871	0.165195	0.0398957	-0.0425186	-0.764054
GSM972512	0.0849824	-0.701292	0.0881876	0.171718	0.148465	-0.0398623	0.195373	-0.0659767	0.0224822	-0.18185	0.255498	-0.0150517	-0.257971	0.0402391	-0.0454958	0.255814	-0.146438	-0.223748	0.172242	-0.116056	0.0694667	-0.289273
GSM972215	0.173167	0.599273	-0.352044	-0.474069	-0.0651298	0.313197	0.518958	0.0291391	-0.141741	0.17967	-0.0183753	0.593553	0.254629	-0.0675081	-0.192659	-0.0289113	0.0798759	0.0214879	0.137099	-0.119671	0.0835944	1.52353
GSM972443	-0.454987	0.00100545	1.11221	-0.7221	0.471671	0.591268	-0.466517	0.195244	0.305976	-0.215724	0.0550298	0.136554	0.592691	-0.0163739	0.365268	0.0199172	0.0679666	0.124664	0.195971	-0.200488	0.057161	2.21641
GSM972018	1.56439	0.10761	0.233612	0.818745	-0.243472	0.156285	-0.358637	-0.0864691	-0.257582	-0.240805	0.0920914	0.0849525	0.52115	0.302857	-0.120705	-0.00535629	0.0229436	-0.122594	0.241387	-0.0408944	-0.152303	2.51721
GSM972450	0.603846	0.599672	-0.175965	0.209427	-0.00424805	0.630582	-0.238385	-0.318525	-0.311179	-0.540727	-0.057637	0.330438	0.0251031	0.0505393	-0.267889	-0.280334	-0.577156	0.00713482	0.476427	-0.130464	-0.143975	-0.113316
GSM972091	0.615858	-0.409678	0.468691	-0.192838	-0.181372	-0.451419	0.117176	-0.116612	-0.197653	0.197719	0.112129	0.198524	-0.253919	-0.128397	0.238101	-0.0891767	0.0944699	-0.0480899	0.0867937	-0.199339	0.0167684	-0.122262
GSM972250	0.881346	-0.308838	-0.135521	-0.127856	0.292765	0.385532	-0.148403	0.286248	-0.172578	-0.0897189	0.105357	0.399761	-0.0371975	0.271187	0.322375	-0.257552	0.126595	0.0843005	-0.125366	0.0110004	0.1573	1.92074
GSM972076	0.0412979	-0.476189	-0.460788	-0.721055	-0.292645	-0.0401193	-0.175957	0.167405	0.217655	-0.143637	0.0703321	0.0347991	-0.0616783	0.0282962	0.0309187	-0.0920583	0.0860293	0.120144	-0.0483913	-0.0534155	-0.0906792	-1.85974
GSM972169	1.10365	-0.0348456	0.0277096	0.674862	0.134779	0.0931923	-0.112505	-0.409124	-0.0556863	-0.338031	-0.0674938	0.088266	0.137791	0.181468	0.0352616	0.0529447	0.087399	-0.0891407	-0.0242913	-0.125987	-0.00599962	1.35422
GSM972035	2.13271	0.147529	0.60913	0.219879	0.254016	-0.432231	0.45709	-0.305559	0.192273	-0.0394752	-0.247534	0.208391	0.183597	0.00497343	-0.127878	-0.122983	-0.0421981	0.0621907	0.0598705	-0.00856355	-0.00487835	3.20035
GSM972448	-1.03187	-0.850523	0.739192	0.156238	0.240719	0.62499	-0.0423516	-0.344921	0.749791	-1.13945	0.114694	-0.0636161	-0.00236274	0.0679286	-0.0152899	0.479139	0.0408179	0.137931	-0.0847564	0.0791823	-0.182796	-0.327322
GSM972321	-0.551178	0.732499	-0.849727	0.0126921	0.80542	0.625821	-0.593999	-0.624994	0.00428282	0.690262	0.238151	0.168696	-0.259849	-0.202354	0.474296	0.394323	-0.210309	0.409486	0.373004	0.107438	0.137965	1.88193
GSM972364	-0.792889	-0.265542	0.0717085	-0.891056	0.387535	0.768239	-0.189285	-0.0767636	-0.250125	-0.176232	0.0581081	-0.266522	0.141105	0.502225	-0.0502424	0.490345	-0.0753224	-0.148371	-0.0805775	-0.104123	0.155638	-0.792148
GSM972087	0.745629	-0.122673	-0.601599	-0.0712607	0.0356246	0.0331438	-0.529969	0.246658	-0.0787597	-0.116291	0.277409	-0.0859161	-0.278318	0.100468	-0.187834	-0.215934	0.171236	0.239232	-0.145005	0.0914481	0.0560864	-0.436624
GSM972070	0.174359	-0.680426	-0.595384	0.293843	-0.575341	-0.166114	-0.068491	0.0726349	-0.109829	0.156924	-0.254344	-0.00352992	0.00670776	0.086664	0.184244	0.143182	0.114818	-0.106313	-0.115017	0.0255265	0.0625497	-1.35334
GSM972415	1.56638	0.0453141	0.151077	-0.0829427	0.538629	0.390178	0.0647383	0.0257354	-0.841914	0.174045	-0.528156	-0.09	0.118408	0.0542978	-0.000372215	-0.0901142	-0.207325	0.315987	-0.0132557	0.0452712	0.0851926	1.72118
GSM972331	1.04302	-0.0674674	0.11156	-0.0716294	0.911756	0.167397	-0.596541	-0.848738	-0.0269876	0.182506	0.193497	0.52032	-0.0274037	-0.00855321	-0.206464	0.0249534	-0.258313	-0.0616465	0.138633	-0.0505193	-0.269891	0.799488
GSM972326	-0.845196	0.547467	0.248419	-0.633687	-0.529997	0.339712	-0.352638	0.0774544	-0.326972	0.382985	0.170756	-0.343317	-0.545299	-0.0215839	0.130711	-0.13712	0.127337	-0.188912	0.176173	-0.11806	0.156199	-1.68557
GSM972274	-0.229383	0.00640881	0.649226	-1.53155	-0.153029	0.196861	0.114103	0.407627	-0.23941	0.161758	-0.072188	-0.176689	-0.200566	-0.493295	-0.386386	0.193133	0.593624	-0.0914097	-0.156975	0.193527	-0.16937	-1.38398
GSM972209	0.447063	0.370778	-0.203825	-0.229276	-0.179402	0.448292	0.742385	0.115534	0.350077	0.219364	0.12837	0.718261	0.052668	0.16114	0.205258	0.186912	-0.100276	0.00919582	-0.0695039	0.0908267	0.0149417	3.47878
GSM972134	1.23371	-0.116793	0.559478	0.47073	-0.105331	0.534905	0.412921	0.269453	-0.444193	0.287697	0.0604655	0.00414318	-0.0143312	0.329046	0.00869252	-0.144724	-0.274728	-0.0326726	0.0106105	0.0572994	-0.0356351	3.07074
GSM972042	0.280749	-0.910131	-0.160286	-0.452554	-0.0618698	-0.385629	-0.236986	0.108702	-0.106223	0.0529268	-0.141496	-0.236052	-0.286811	0.28133	0.0357516	-0.0371932	0.230118	0.094405	-0.0694845	-0.144868	0.0304483	-2.11515
GSM972308	0.151122	0.680765	0.529173	-0.250095	-0.792366	0.121517	-0.298873	0.0188142	-0.468636	0.438705	0.433224	0.12766	-0.194828	-0.373298	-0.0981648	0.354247	-0.0335096	0.215713	-0.0607625	-0.256444	-0.137686	0.106276
GSM972405	0.462204	-0.0641616	-0.138477	-0.0742501	0.0722627	-0.296864	-0.624757	0.0516727	-0.479726	-0.0608345	-0.044747	0.0354989	0.169079	-0.0934496	0.110673	-0.0970775	0.066637	-0.18653	-0.0735666	-0.181479	0.0815103	-1.36638
GSM972348	1.12865	-0.329516	-0.328933	-0.78111	0.813824	0.145604	-1.11348	-0.283081	0.533853	0.0826823	-0.305787	-0.196257	-0.0901209	0.400962	-0.177633	-0.304228	0.416336	-0.0514357	-0.0663002	-0.132746	-0.0687663	-0.707481
GSM972112	-1.21043	-0.539344	0.377942	0.919849	0.13461	0.221816	0.176718	0.154894	0.333703	-0.0757139	-0.389136	-0.134944	0.0321612	0.0959142	-0.174796	0.164925	-0.210145	-0.0135219	0.0748217	-0.144611	0.0049515	-0.200335
GSM972054	-0.219356	0.088755	-0.0561834	0.336464	-0.663215	0.19016	-0.0607584	0.176917	0.118506	0.0691612	0.0579182	-0.151389	0.311858	-0.174602	-0.0216599	0.199492	-0.135101	-0.101843	-0.0574859	0.0810349	0.0311392	0.0198101
GSM972492	1.26629	-0.388664	-1.02845	-0.209738	0.012419	0.219772	-0.834377	-0.296563	-0.0988737	-0.635006	0.596067	-0.100371	-0.117906	-0.421404	0.0478313	0.0149721	-0.0611621	-0.276971	-0.235797	0.117229	-0.0164452	-2.44715
GSM971977	-0.214411	-0.107122	0.245031	-0.379603	-0.172049	-0.086563	-0.173008	0.382086	0.539799	-0.207729	-0.207356	0.219144	0.0739646	-0.260242	-0.118198	0.104246	0.0972067	-0.237057	-0.0552399	0.319551	0.25757	0.0200203
GSM972347	1.04566	1.12891	-0.0141749	-0.386706	-0.681007	-0.161665	0.0694955	0.13237	-0.202734	0.0558867	-0.169708	-0.116084	0.268107	-0.0339519	-0.00612271	0.0768974	-0.170215	0.150947	0.0745793	0.00801754	-0.084414	0.984089
GSM972473	-0.129526	-0.69094	-0.127358	-0.205462	-0.619666	-0.423058	0.0706025	-0.257072	-0.28591	0.0395971	0.158861	-0.0377265	-0.396051	-0.08724	0.120064	0.00723215	0.0044797	-0.0822885	0.0601739	-0.228627	-0.0566219	-3.16654
GSM972438	-0.521869	-0.923372	-0.0115842	-0.081485	-0.42006	0.653709	-0.125728	-0.114309	0.0287599	0.00542241	0.161357	-0.612558	-0.0869751	0.0913307	0.0093445	-0.232614	-0.191374	0.192402	0.00459911	0.222639	-0.184133	-2.1365
GSM972313	1.41994	1.17488	0.236564	0.0170598	-0.011008	-1.13712	-0.019534	-0.791337	1.31608	0.692413	-0.631205	-0.457975	0.14168	-0.308231	-0.107875	-0.0318789	-0.316285	-0.480601	-0.286585	-0.00689101	-0.229586	0.182503
GSM972107	-0.958399	0.52216	-0.244162	1.12622	0.216128	-0.204186	-0.411032	0.34557	0.0601258	-0.166138	0.388553	0.271569	0.151595	0.367104	-0.160925	0.212353	0.11843	-0.180284	0.104838	-0.101693	0.204922	1.66275
GSM972171	0.189191	-0.96979	0.87203	0.403271	-0.490278	0.171898	0.205345	-0.460958	-0.0362013	0.0414143	0.327018	-0.0491381	-0.18006	-0.0833092	-0.371564	-0.163303	-0.384083	-0.165399	0.0208091	0.182352	0.0738929	-0.866862
GSM972110	-0.425198	-0.305136	0.806995	0.446277	0.641944	-0.643567	0.380268	-0.0213368	0.121409	-0.197448	-0.206496	0.20642	0.061657	0.0508783	-0.0529541	0.0409801	0.0191065	0.332037	0.201864	-0.0916311	-0.00560647	1.36046
GSM1681371	-0.626637	-1.50404	-0.0356283	0.116448	0.201813	-0.513334	-0.301346	0.0100786	-0.114574	-0.131282	-0.0705579	0.0157122	0.0633407	0.0133011	0.180257	0.0776156	-0.0488694	-0.184148	0.00555623	-0.000541219	0.102172	-2.74466
GSM972282	-0.461243	0.651806	0.593357	-1.46243	-0.251136	0.652649	0.10575	-0.273668	-0.831404	-0.0458347	0.124413	-0.269553	0.135856	0.171991	0.29129	0.228603	0.16278	-0.319266	0.0141925	0.316317	-0.308114	-0.773645
GSM971979	-0.383523	0.049262	0.255944	-0.986246	0.155126	-0.558968	-0.101181	-0.162569	-0.6206	-0.0950937	0.178376	0.262354	0.2168	0.19577	-0.0287646	-0.053797	-0.0195303	-0.38468	0.0109184	0.179407	-0.131997	-2.02299
GSM972389	0.51204	-0.578205	0.787962	-0.228447	-0.0528189	0.493909	0.25324	-0.183546	-0.101949	-0.057385	-0.210636	0.126096	-0.182709	0.109164	0.114838	-0.197385	-0.00984406	-0.0190675	-0.179777	-0.0599265	-0.102368	0.233186
GSM972398	0.958459	-0.168838	-0.55611	-0.112469	0.375047	-0.437742	0.733693	0.040727	0.323772	-0.357735	0.280118	-0.232973	-0.111634	0.613324	-0.0130096	-0.0961733	-0.173578	0.141128	-0.256886	0.0280682	0.0582622	1.03545
GSM972332	-0.676347	-0.463181	0.166545	-0.414524	-0.282608	0.0732675	-0.00150148	0.00547136	0.409752	-0.181609	0.14303	0.0526241	0.233378	0.118025	-0.104255	-0.301535	0.00778305	0.378302	0.126222	0.195371	-0.0574696	-0.573257
GSM972342	0.419855	0.387477	-0.567403	0.218914	-0.882678	-0.590656	-0.0163071	0.0706783	-0.437874	0.230533	0.293583	-0.034847	-0.0637603	0.0756932	0.073105	-0.0632193	0.117583	-0.0929051	0.0648063	0.0746263	0.00408421	-0.718712
GSM972488	-1.01835	-0.48922	-0.112966	-0.777031	-0.0336829	0.229985	0.177005	-0.077513	-0.5668	0.223761	-0.0175432	-0.11103	0.00404586	-0.0946027	0.182198	-0.176906	-0.0862859	0.257682	0.106471	-0.0382076	0.121105	-2.29788
GSM971999	0.27986	0.305735	0.0616352	0.359185	0.253236	-0.16303	-0.902978	-0.514255	0.126599	0.0632622	0.182055	0.0504553	0.0356263	0.191028	-0.18295	0.0335781	0.139822	0.00730668	-0.0595498	-0.0850795	0.0470336	0.228574
GSM972249	0.139681	-0.08938	-0.256073	0.374012	-0.0571209	-0.229625	-0.264538	0.384013	-0.267846	-0.119351	0.0774401	0.121638	-0.0352933	0.286373	0.0630917	-0.193665	0.104761	0.00905148	-0.00958169	-0.0426026	-0.0444861	-0.0495021
GSM972279	0.811069	-0.330985	0.492253	-0.391232	-0.0654485	0.0973487	-0.58603	0.0382203	0.00139889	0.176725	-0.00435136	0.422016	-0.126965	0.112114	0.362742	0.0173467	-0.0483292	-0.0711849	-0.114182	0.0667269	0.190514	1.04977
GSM972223	-0.322907	-0.861733	-0.357547	0.159675	-0.514445	-0.0458895	-0.161784	-0.298122	0.0282385	-0.140124	0.466073	0.240319	-0.370256	0.0442912	-0.241992	0.121676	0.0481352	-0.0996203	-0.357587	-0.219852	-0.167106	-3.05056
GSM972353	0.507258	-0.928789	0.259275	-1.17351	-0.149699	-0.5583	-0.252758	-0.094162	0.383189	0.0374353	-0.0858951	0.302801	0.0563216	-0.178345	0.10596	0.080672	0.0298435	0.0438474	-0.0265646	0.151456	-0.0609873	-1.55095
GSM972142	2.2703	0.158898	0.5629	0.279384	-0.390799	-0.167531	-0.212708	0.365505	0.076309	0.109591	-0.0786673	-0.286319	0.134497	0.289965	0.346866	-0.114153	0.105686	-0.0931003	-0.110446	0.271032	0.0398828	3.55709
GSM972219	1.18946	0.36113	0.363843	0.310898	0.305978	0.110388	-0.30011	-0.292365	0.217555	0.941034	-0.309724	-0.300769	0.131442	0.25914	0.0870829	-0.0558984	-0.146586	-0.0623276	0.0257885	0.0970399	-0.141579	2.79142
GSM972224	-0.0172788	-0.168145	0.623174	-0.218061	-0.517767	0.0266328	0.240532	-0.636088	-0.224351	0.287278	0.210026	-0.154267	0.14939	0.201936	0.117377	0.366061	-0.185494	0.104776	-0.00392702	0.165236	-0.00754797	0.35949
GSM971989	0.227655	-0.694968	0.0346173	-0.0134793	-0.108474	-0.175879	-0.602255	0.564066	-0.301013	0.293454	-0.112458	0.000197666	-0.0922747	0.0683019	-0.379894	0.122605	-0.0921655	-0.41313	0.317118	0.113555	0.0991238	-1.1453
GSM972114	-0.572268	-0.260581	0.740949	-0.437435	0.556279	0.192546	-0.226326	0.267065	-0.0960312	-0.190613	-0.0829742	0.185084	-0.370897	0.24706	0.268352	0.0800397	0.056554	0.231705	0.0153861	-0.155354	0.0460425	0.494584
GSM972309	1.51033	0.328793	0.271022	-0.696271	-0.837244	-0.730732	-0.109154	-0.279526	-0.151472	0.0971301	-0.85296	-0.0895763	0.853817	-0.578141	-0.287761	0.366604	0.364572	0.101333	0.191493	-0.101384	-0.011266	-0.640391
GSM972478	0.431885	0.194537	0.0695056	0.0649462	0.307134	-0.145235	-0.237851	-0.341857	-0.377097	-0.547737	0.0197196	0.0389758	0.279328	-0.0983138	0.22299	0.181039	0.240505	0.17645	-0.0913836	0.0933024	0.0488809	0.529725
GSM972063	0.553502	0.108913	-0.915903	-0.286928	0.206831	0.0164549	0.0468166	0.0448221	-0.177778	-0.0344427	0.181455	-0.106436	-0.148821	-0.047527	0.0549844	0.0241606	-0.30856	0.00111073	0.0196157	-0.102743	-0.159309	-1.02978
GSM972166	1.1133	-0.424654	0.483809	0.784797	-0.257513	0.0506853	-0.181922	0.134623	0.125688	-0.346198	-0.479273	0.267424	-0.125261	0.15651	-0.166814	0.141176	-0.114976	-0.167297	0.154764	-0.181795	-0.156554	0.810524
GSM972251	0.892808	0.156118	-0.559038	0.0396976	1.03502	1.15691	0.107199	-0.634458	0.0563819	0.551926	0.188858	-0.330194	0.151246	0.238247	-0.173033	0.234208	0.114647	0.409767	-0.31757	0.0368649	0.164954	3.52056
GSM972362	1.24928	-0.329697	-0.777107	0.0317004	0.129349	0.299898	0.217956	-0.0201345	0.0375084	-0.173185	-0.0084675	-0.0398335	0.247307	0.228042	-0.213123	-0.330548	0.161684	0.0319068	0.00934721	-0.0181038	-0.015131	0.718648
GSM972040	1.21496	-0.250958	-0.16039	-0.357894	0.257348	-0.698683	-0.211058	0.370803	-0.212945	0.0824698	0.564796	-0.152108	-0.086442	-0.16595	0.114149	-0.00397971	0.0598739	-0.440682	-0.139134	-0.0133054	0.049154	-0.179971
GSM972455	-1.16495	-0.0879475	0.803521	0.271551	-0.45078	-0.505009	0.176233	0.125099	0.0984935	0.00688285	0.0287648	0.287238	-0.176656	0.00307093	-0.289749	0.00380496	0.116112	0.429516	-0.260298	0.0346681	-0.118994	-0.669427
GSM972380	-0.110667	0.667526	0.874675	0.739915	0.23328	0.509776	-0.0527238	-0.967803	0.379484	0.389139	0.356679	0.499778	-0.067593	0.0899031	-0.322895	0.0707786	-0.0187268	-0.285688	0.154463	-0.0511216	0.140912	3.22909
GSM972442	0.721654	-0.590178	-0.230128	0.122139	-0.444461	-0.658389	0.307961	0.266195	-0.108934	0.34334	-0.4476	0.180501	-0.0577921	-0.200041	0.330186	-0.0652426	-0.0201034	0.110851	0.0540229	-0.107288	0.00915879	-0.484149
GSM972163	0.903956	-0.376296	-0.196513	0.536227	0.11462	0.130585	-0.463126	-0.0563184	-0.355126	-0.289637	0.00804716	0.0366143	-0.15504	0.204761	-0.0472675	0.0176443	0.0821726	0.143065	-0.232559	0.093256	-0.0498201	0.0492469
GSM972490	1.88535	-0.24289	-1.52262	-0.263177	0.318109	-0.107117	-0.312607	0.41494	0.0609518	-0.622982	-0.105842	-0.430986	-0.141505	0.105103	-0.341146	-0.244983	0.221025	0.0923191	0.0019674	0.0806439	0.117415	-1.03803
GSM972120	0.952826	-0.130882	0.752787	0.00677647	0.2727	0.00569895	-0.0641402	0.0589398	-0.299851	-0.411592	-0.0213868	0.0329236	-0.762579	-0.0275338	-0.269778	-0.152845	-0.26359	0.18943	-0.014231	-0.0541599	0.15303	-0.0474575
GSM972286	-0.151989	-0.677619	0.404905	-0.351721	-0.367365	0.219371	0.142721	-0.247641	0.140295	0.0492984	0.215967	-0.458283	-0.000626806	0.40652	-0.269152	-0.101635	-0.0795357	-0.03428	-0.00327128	-0.0885191	0.110017	-1.14254
GSM972226	-1.13585	-0.704971	-0.0455704	-0.289398	-0.569902	0.148735	-0.313333	-0.432014	-0.182719	0.415168	0.242933	0.21514	-0.176711	-0.25872	-0.106618	-0.196166	-0.244937	-0.00219625	0.145646	0.293137	-0.0882357	-3.28658
GSM972046	0.256813	-0.308029	-0.208003	0.629306	-0.407566	0.262466	-0.271627	0.337431	-0.176602	0.111776	-0.174417	-0.556691	-0.0789178	0.0863714	0.00567102	0.281748	0.0686763	-0.0325239	0.27017	-0.0553413	0.0138026	0.054513
GSM972324	1.13858	0.703495	0.520698	-0.374834	-0.0550182	-0.520351	0.558171	-0.0796019	-0.395083	0.180524	0.0344167	-0.269927	-0.684737	-0.415453	-0.395579	0.0124093	0.244313	0.00347981	-0.368926	-0.140409	-0.0645969	-0.368432
GSM972346	-0.300879	-0.39358	0.789337	-0.655202	0.109273	0.0257294	-0.370506	0.173132	-0.00132766	0.00122274	0.255753	-0.344661	0.110121	-0.151249	0.0026917	-0.052177	0.0452778	0.0918861	-0.0134408	-0.0940854	-0.122423	-0.895107
GSM972349	-1.91567	-0.350516	0.689763	0.426851	-0.31566	0.407663	-0.0116741	0.377319	0.25103	-0.144768	0.0333117	0.322612	0.125226	0.446427	-0.000782106	0.0853045	-0.0759382	0.175279	-0.15779	-0.0362154	0.0022001	0.333975
GSM972231	-0.535347	0.0692039	-0.748019	0.252646	0.640215	0.0409665	0.215126	-0.0139061	-0.142323	-0.116051	-0.00215282	-0.453073	0.0812813	-0.157065	-0.344489	0.135003	-0.38511	0.240324	-0.38324	-0.0964387	0.031816	-1.67063
GSM972386	1.07561	0.305903	0.144272	-0.0282607	-0.00640573	0.288379	0.0740737	0.178567	-0.379877	-0.249778	0.294635	0.0224041	-0.378035	0.420675	0.146109	0.0736663	-0.0994312	0.144631	0.177725	0.0189458	0.162298	2.38611
GSM972152	1.32339	-0.60478	0.129951	-0.0283687	0.168337	-0.713773	-0.315523	0.414303	0.195244	-0.108748	0.0709133	0.210722	-0.0912912	-0.106531	0.32881	0.223063	-0.0994111	0.150978	-0.0713895	0.0704932	-0.115274	1.03112
GSM972296	0.403778	-0.7975	0.648298	-1.14999	0.00977058	0.5443	0.0864042	0.0647761	0.386334	-0.400437	-0.479017	0.21071	-0.131549	-0.0865002	0.00886509	0.0235379	-0.0470629	0.0586814	-0.0584617	0.119111	0.0524203	-0.533538
GSM972095	1.03726	0.129632	-0.394461	-0.158213	0.012435	0.5977	-0.219494	0.477347	-0.0460771	0.177437	0.621283	-0.343895	0.032921	-0.142854	0.0179735	0.245186	0.115605	-0.0130604	0.161809	0.0758674	0.00232032	2.38672
GSM971982	-0.16738	-0.295771	0.216194	0.253228	-0.620104	-0.080374	-0.210998	-0.0384256	0.0687295	0.00344228	0.187387	-0.242825	0.06113	-0.2402	-0.369549	0.0908997	0.043412	0.268295	-0.160395	0.145007	-0.258429	-1.34673
GSM972229	0.492673	-0.09722	0.458464	-0.588486	-0.114972	0.0901747	0.385772	-0.237149	-0.307497	-0.0347217	0.673323	-0.459789	0.0458088	0.363879	-0.117457	-0.401779	-0.193565	-0.0520857	0.103988	0.10664	0.012071	0.128073
GSM972444	-0.528861	-0.240803	0.49652	-1.03482	-0.844735	0.154252	-0.0884163	0.100801	0.0351271	-0.172029	-0.000392232	-0.520179	0.1543	-0.152197	0.214228	0.204958	0.202956	-0.0132331	-0.122983	0.28227	-0.143169	-2.01641
GSM972514	1.79313	0.766959	0.0478187	0.601671	0.197697	-0.0612087	0.0940766	-0.399726	-0.356327	0.0558466	0.036413	-0.239092	-0.241006	0.208324	0.119229	-0.218397	-0.0898821	0.2615	-0.138884	0.0788657	-0.159166	2.35784
GSM971964	0.457995	0.701181	-0.0704696	-0.138773	0.161857	-0.167243	-0.322557	0.47506	0.128406	-0.585413	0.20677	-0.230498	-0.0688279	0.0192855	0.125888	0.000480098	-0.263256	0.0551965	0.259049	0.120449	0.152704	1.01728
GSM972071	1.39816	0.0569682	-1.1133	-0.0507113	-0.353226	-0.107287	-0.10889	0.238181	0.0586951	-0.18873	0.068075	0.0793877	-0.175963	-0.0227168	-0.00212222	-0.129678	0.307665	-0.115374	0.0109359	0.0510095	-0.136241	-0.235164
GSM972103	0.0615705	0.0437699	0.269914	-0.0876079	0.179119	-0.117334	-0.0731613	-0.416381	-0.00834587	0.286613	-0.0957474	0.0466195	0.1092	0.217642	0.00572352	-0.0818926	-0.136443	0.29987	0.0769625	-0.314788	0.0371208	0.302425
GSM972517	1.32764	-0.302907	0.212315	0.25891	0.434347	-0.104586	0.294493	-0.0249403	0.0850654	-0.03325	0.16781	-0.154551	0.046338	0.0570944	0.105645	0.0905752	0.0439798	0.281702	-0.0557226	-0.118428	0.0747634	2.6863
GSM972066	0.730153	-0.231073	-1.12731	0.00356217	-0.674688	-0.0763095	-0.0902068	0.280413	0.00999024	0.197661	-0.132644	0.545981	0.0659405	0.221103	-0.270964	-0.115414	0.00871494	-0.186124	0.0538709	0.0415182	0.0144956	-0.731333
GSM972058	-0.0872881	-0.599983	-0.43604	-1.02365	-0.442734	-0.196728	-0.169267	-0.375021	0.224967	-0.386241	0.043937	0.0273918	0.108977	-0.207094	0.146861	-0.351464	-0.0402113	0.29711	0.202291	-0.0227545	0.106334	-3.18061
GSM972416	-1.31087	0.189431	0.129066	0.11534	-0.221152	-0.513012	-0.338357	0.549844	0.567966	-0.414589	0.371835	0.0682234	-0.102033	-0.26692	0.248818	0.00152922	-0.332821	0.351826	0.0704533	0.0559138	-0.0261815	-0.805693
GSM972154	1.44677	-0.360579	0.257185	0.790855	0.291835	-0.329867	-0.527057	0.568273	-0.146611	-0.00696134	0.43411	0.13979	-0.0883005	0.209021	-0.195784	0.357367	0.131101	-0.0102849	-0.0359562	0.169717	0.128913	3.22354
GSM972148	1.63118	0.828611	0.563666	0.401009	-0.269428	0.844808	0.146681	-0.162114	0.451238	-0.0161256	-0.247824	0.590969	0.0647164	0.10019	-0.162032	-0.211845	0.2054	-0.249981	-0.184199	0.210913	0.159815	4.69565
GSM972065	0.481056	-0.558838	-0.537563	-0.695076	-0.507848	-0.164098	-0.640126	-0.191687	-0.376691	0.2581	-0.0612092	0.357935	-0.0980466	-0.0747037	0.0190534	-0.338045	0.0208196	-0.208899	-0.13595	-0.120433	0.129298	-3.44295
GSM972242	0.311925	-1.08148	-0.031327	-0.747119	-0.354805	0.0821023	0.199442	0.185729	0.074437	0.153921	0.00701873	-0.0874492	0.18297	0.117702	0.119941	0.086468	-0.388655	-0.00625153	-0.025705	-0.187766	0.0970614	-1.29184
GSM972316	-0.257387	-0.746233	0.288808	0.0903481	-0.377126	-0.482634	-0.0175245	-0.097256	0.356889	-0.329132	0.254642	0.167656	0.193293	0.0732073	-0.142738	-0.223078	0.197945	0.192784	-0.00940185	0.0271947	-0.0502337	-0.889977
GSM972213	1.23615	-0.239397	0.477649	-0.246159	0.162747	0.465021	0.933402	-0.123406	-0.135684	0.342128	0.3856	-0.311644	0.364865	0.166235	-0.151375	0.0756844	-0.48572	-0.209256	0.13338	0.067546	0.0654581	2.97322
GSM972433	-0.013689	-0.231516	-0.427248	0.10044	-0.36022	0.19874	0.249857	0.411169	0.0312955	0.299608	-0.0447285	0.216655	-0.280798	-0.0580396	0.140924	0.283986	-0.101965	0.296695	0.197003	-0.107355	0.036834	0.837646
GSM972131	-0.476796	0.595462	0.27469	0.268854	-0.41537	-0.0932732	-0.328769	0.221752	-0.357398	0.088042	0.207011	-0.087082	-0.363788	-0.066963	0.0312485	-0.146483	-0.217453	0.0591215	0.012855	0.0903589	-0.0540331	-0.758014
GSM972026	-0.384095	-0.0792661	-0.727169	-0.354631	-0.335334	0.585627	0.343732	0.0234875	0.128982	0.0532772	0.561776	0.102868	-0.0640578	-0.0435653	-0.220548	-0.17003	-0.115679	-0.326977	-0.258758	-0.0243836	-0.0408637	-1.34561
GSM972207	1.12615	0.12422	-0.401462	-0.335352	-0.530485	-0.0959956	-0.17691	0.219036	0.206697	-0.00749132	0.0123511	0.0488265	-0.00212018	-0.105473	0.0895648	0.12539	-0.221419	-0.0786496	-0.291614	0.189529	-0.0714359	-0.176642
GSM972168	-0.363432	-0.867031	0.451654	0.363245	-0.0244596	-0.155607	0.0930608	-0.28762	0.0629978	-0.418668	0.0804501	-0.224724	0.276252	0.0181682	0.283448	0.144617	0.126465	-0.161598	-0.21167	0.15421	0.0318011	-0.62844
GSM971991	1.0511	0.370525	0.586672	0.824935	-0.301383	-0.251261	-0.00289087	-0.149221	0.0681551	-0.0596065	0.294139	0.501322	0.141446	0.241493	-0.181469	0.190669	-0.44027	0.121433	-0.136427	0.0606766	-0.0522172	2.87782
GSM972339	0.715903	0.222066	-0.0990449	-0.550222	-0.958428	-0.0498936	-0.588431	0.401022	0.109339	-0.218956	-0.0371895	-0.0429848	-0.110361	0.703761	-0.203457	-0.138686	0.0799423	-0.0699832	0.194387	-0.0398298	0.18683	-0.494217
GSM971993	1.12509	-0.403489	0.797548	-1.25211	0.556877	-0.0731974	0.199601	-0.0433179	0.20148	0.180873	-0.277445	-0.136487	0.150483	0.0135701	-0.414915	0.217992	-0.161081	0.158236	-0.117857	0.0646542	-0.170979	0.615522
GSM972294	1.06486	-0.828355	0.40749	-0.635203	-0.150388	0.13732	0.264091	-0.665753	-0.360215	0.121129	0.570075	-0.324053	-0.021025	-0.154633	-0.431304	0.413876	-0.0291623	0.142744	-0.0700465	-0.134145	-0.0150374	-0.697735
GSM972159	0.426722	-0.705144	1.16294	0.237907	-0.392487	-0.0494573	-0.143705	-0.00942574	-0.271113	0.068036	-0.0695712	0.200352	-0.0136976	0.351556	0.251524	0.112364	-0.143929	0.0940732	0.21195	-0.119939	-0.0216715	1.17728
GSM972064	-0.155385	0.0456539	-0.903415	0.219617	-0.363353	-0.422324	0.193061	0.234694	0.00200855	0.179704	0.00447742	0.272764	0.00709972	0.153775	-0.0129039	0.400646	-0.113429	0.243496	-0.250779	-0.215884	-0.180604	-0.661081
GSM972184	-0.982648	-1.60931	0.086495	0.772455	0.404919	-0.783223	0.144134	0.879455	0.689259	0.227471	0.158441	-0.295035	-0.044909	-0.189515	-0.453595	-0.0816697	-0.155439	0.415018	-0.163298	-0.233335	0.120167	-1.09416
GSM972404	0.911	-0.351031	-0.815068	-0.232308	-0.262295	0.265834	-0.196956	0.0514108	-0.12705	-0.185472	0.0390408	-0.162064	-0.0166277	-0.271592	0.249046	-0.216947	-0.283001	-0.188201	0.0661556	-0.0385151	-0.0648517	-1.82949
GSM972280	-0.956825	0.41782	-0.0586628	-0.859264	0.329173	-0.837899	0.222418	-0.563848	-0.231098	-0.147014	0.124204	0.4926	-0.160991	-0.164325	0.253244	0.0570985	0.136526	0.104105	0.198383	0.270483	0.0440879	-1.32978
GSM971981	-0.03218	-0.312653	-0.456517	-0.201635	-0.0989005	0.145409	-0.146643	0.318997	0.514945	0.114434	-0.183731	0.472108	0.0147837	-0.589855	0.422991	0.140611	0.0647723	0.182244	0.0503655	0.018147	-0.00161882	0.436074
GSM972072	0.438521	-0.875799	-0.056325	-0.191964	-0.0911765	0.105295	0.267778	-0.229719	-0.323051	-0.0893561	0.0230149	0.175581	-0.204265	-0.249317	-0.278582	0.321366	0.181529	0.142615	0.00959947	-0.0241952	-0.0955133	-1.04397
GSM972208	0.779581	-0.234784	-0.284941	0.383141	-0.408499	0.593183	-0.062424	0.04107	-0.287441	0.115236	0.256434	-0.0686666	0.0676453	0.0620488	-0.393019	0.12946	-0.0522123	0.0938685	0.0452975	0.135437	-0.068709	0.841706
GSM972325	-0.219458	-0.0529787	0.26511	-0.958928	-0.406512	-0.191791	-0.124631	-0.0611794	-0.289637	0.216384	-0.133749	0.521759	-0.123925	-0.082563	-0.130237	0.0637647	0.0973232	0.132272	-0.0772554	-0.387638	0.0193596	-1.92451
GSM972414	1.42223	0.0617597	-0.117264	0.126953	0.380206	-0.0875447	-0.789665	-0.456281	-0.288382	-0.277526	0.270151	-0.215114	-0.223461	-0.109058	0.0563744	0.139346	-0.076427	-0.173452	-0.220432	0.0562672	0.0426648	-0.478654
GSM972401	-0.52985	-0.744879	0.285567	0.00655075	-0.404109	0.533099	-0.0951762	-0.234079	0.0233377	-0.208608	0.081122	0.0186219	0.166182	0.0989158	-0.10678	-0.273227	-0.18915	0.146551	-0.256906	0.135886	-0.0442343	-1.59116
GSM972298	0.491841	-1.0716	0.0896197	-1.00095	0.395702	0.473344	0.270799	-0.202247	-0.206029	-0.16667	-0.237744	-0.0810851	-0.210611	-0.0865557	0.178908	0.154072	0.0854792	0.0414146	-0.0232713	-0.132473	-0.0272415	-1.2653
GSM972484	0.213636	0.354018	-1.24463	0.185581	-0.231865	-0.231375	-0.309128	0.216718	-0.0702611	-0.333194	-0.0302289	0.287587	0.195603	-0.0126962	-0.0489757	-0.486073	-0.222456	-0.0192269	0.0293171	0.413588	0.101561	-1.2425
GSM972212	0.512492	-0.653062	-0.524283	-0.876696	-0.0241969	-0.821394	0.722839	0.308593	0.287994	0.316998	0.500801	-0.180735	-0.144534	0.199798	-0.0500741	-0.566001	-0.301477	-0.129551	0.0360794	-0.02631	-0.120959	-1.53368
GSM972020	0.381841	-0.631003	-1.07783	-0.0105471	0.372347	0.0911486	-0.320563	-0.541606	0.0196728	0.37215	-0.0543267	0.215297	-0.11576	0.0754666	0.113733	0.110463	-0.0874265	-0.0784734	0.185574	-0.0965698	0.0982993	-0.978112
GSM972090	0.232177	0.442244	0.650156	-0.241579	-0.243684	0.0694716	-0.725876	0.45587	-0.0443466	0.183714	0.654325	0.202574	0.234294	0.0886533	-0.00836616	-0.183051	0.0728067	-0.0859095	0.0232431	0.0362091	-0.0672147	1.74571
GSM972016	-0.827552	-0.582985	-0.437349	-0.867434	-0.166985	0.116076	-0.00378528	-0.339777	-0.389258	-0.184393	-0.166169	-0.275951	0.150878	-0.288764	0.532804	-0.211846	0.0890092	0.0919744	-0.34009	-0.0781725	0.100081	-4.07969
GSM972073	0.242067	-0.324842	-0.433126	-0.311413	-0.768623	-0.0161581	-0.169345	-0.0708643	-0.0362128	0.0110713	-0.0281704	0.265463	0.0751721	0.0496856	-0.116472	0.0376116	0.0820268	-0.101481	0.00637818	-0.254266	0.0291196	-1.83238
GSM972109	-0.0994619	-0.572989	0.641646	0.232818	0.711224	0.140462	0.970812	-0.0343965	-0.0851885	0.00499516	0.0496501	0.432959	0.348978	-0.172587	0.136708	0.335139	-0.0693922	0.140172	0.222256	-0.178652	0.105494	3.26065
GSM972447	-0.349412	-0.23523	-0.196094	-0.887988	-0.149134	-0.322674	-0.231856	-0.483945	-0.0151563	-0.217524	0.16519	0.153283	-0.0223931	-0.209271	-0.0451092	0.197732	0.177353	0.0873935	0.0967938	0.0446309	0.194042	-2.24937
GSM972275	-0.60262	-0.2995	0.0351947	-0.798229	-0.582049	0.290034	-0.270934	0.0501823	0.0976911	0.323602	0.190222	-0.455304	-0.077983	-0.5584	-0.123976	0.330111	0.095031	0.111897	0.0322238	0.412579	-0.0625848	-1.86281
GSM972471	0.00979017	-1.07614	0.237246	-0.556239	-0.043665	-0.420731	-0.183426	-0.00678367	-0.539387	0.0542024	0.263168	-0.0912081	0.0730097	0.327723	-0.0252739	0.109504	-0.235434	-0.0340755	0.314106	0.0824497	-0.189184	-1.93035
GSM972119	0.793073	0.888881	0.65918	0.62528	0.0424618	0.0369927	-0.1913	0.00465193	-0.229618	-0.58489	-0.396031	0.540261	0.0837872	0.137382	-0.155681	-0.00793903	-0.0778892	-0.109334	-0.281718	-0.125477	-0.181839	1.47023
GSM972008	-0.794951	0.0292359	0.532378	-0.171515	0.0462232	0.0448228	0.28612	-0.211609	-0.304261	0.027031	0.284865	0.0849651	-0.171946	-0.00698456	-0.138703	0.256319	-0.215449	0.255854	-0.244494	-0.176111	-0.0123293	-0.60054
GSM972465	0.696071	-0.571957	0.696714	-1.41272	0.430018	0.122883	0.150798	-0.292277	0.1855	-0.494675	0.307788	0.516578	0.223777	-0.342304	0.299134	0.408873	0.114558	0.0239654	0.120596	-0.0779689	-0.10102	1.00433
GSM972497	1.77297	0.858938	-0.339287	-0.825435	0.377808	0.788147	-0.47746	0.557096	-0.058406	-0.118721	0.0300659	0.112364	0.271991	-0.238453	-0.219456	0.313942	0.447421	-0.108535	0.0799562	0.097646	0.0263376	3.34893
GSM972495	1.71482	0.34238	-0.13666	0.147943	-0.187931	-0.0397443	0.491115	-0.189545	-0.975267	0.700931	0.208851	-0.195562	0.23263	-0.373943	0.34581	-0.0402225	0.385785	-0.0978204	-0.00374005	0.084225	0.0664857	2.48054
GSM972147	1.59769	-0.301939	0.226774	0.0369595	0.218536	-0.0808757	0.315834	0.0187465	0.228493	-0.441662	0.0901357	-0.284258	-0.244131	-0.176372	-0.0141155	-0.299385	0.178395	-0.10545	0.169058	0.174027	0.0391037	1.34556
GSM972009	-1.12379	-0.675853	-0.0208758	0.68883	0.425032	0.0569279	-0.310295	-0.431939	-1.05095	0.227954	0.209749	0.156254	0.150526	-0.0250363	-0.185267	-0.054752	-0.130457	0.121976	0.206649	-0.0581894	-0.0111689	-1.83467
GSM972291	1.18633	0.160858	0.394501	-1.17015	-0.16973	0.195323	-0.159933	-0.252685	-0.345063	0.147011	-0.0997887	-0.0376296	0.0360302	0.351247	-0.00707423	-0.0362509	-0.253234	0.142939	0.0732551	-0.0100181	0.209716	0.35565
GSM972278	0.0997191	0.14118	0.94084	-0.426838	0.126862	-0.165821	-0.587446	-0.433553	0.980369	-0.206052	0.0722783	0.186739	0.298431	-0.0817878	-0.500365	0.10885	0.305565	-0.28509	0.0801405	-0.268498	-0.0041184	0.381406
GSM972038	1.56721	-0.47632	-0.0629036	0.315585	0.075313	-0.149742	0.26422	-0.206296	-0.286322	0.70231	0.00777591	0.188938	-0.0100568	-0.449449	0.125672	-0.779235	-0.0618558	-0.0747806	0.0208439	0.109492	0.10253	0.922922
GSM972431	0.267887	-0.0390103	-0.134505	-0.19204	-0.0296872	-0.223729	0.0734852	0.336523	0.0971612	0.0946774	0.0162609	-0.0635851	-0.168016	0.143484	-0.197343	-0.0329519	-0.198284	0.132275	-0.0563173	-0.0569671	0.00357553	-0.227106
GSM971978	-0.408102	0.0899945	0.322325	-0.716244	0.264948	0.213536	0.439079	-0.163639	0.0151632	0.0255446	0.0733931	-0.0154374	-0.199391	-0.274328	-0.214204	-0.0651743	0.0611449	0.0593564	0.193962	0.194661	0.036247	-0.0671633
GSM972285	0.52222	-0.508175	0.626526	-1.08295	-0.122285	0.320747	0.0430731	-0.26517	0.313719	-0.189545	-0.100088	0.121105	0.279393	0.327557	0.0100961	0.328093	0.247974	-0.0596876	0.140091	-0.0271725	-0.147951	0.77757
GSM972056	-1.27339	-0.421101	-0.53797	-0.940761	-0.515332	-0.122197	-0.134897	-0.713557	0.0519663	-0.615069	-0.261619	0.165254	0.0675685	0.110245	-0.00883517	-0.38656	0.0721046	0.0821092	0.0935125	0.0588553	-0.00220495	-5.23187
GSM972198	0.681442	-0.913948	-0.733253	0.191324	0.29221	-0.605009	-0.0133754	0.301938	0.260969	-0.227179	0.126109	0.512911	-0.0335561	-0.31558	0.273444	-0.348444	0.00891022	-0.0157099	0.0513637	-0.103139	0.290636	-0.317936
GSM972330	-0.11099	-0.569307	0.490212	-0.400909	-0.408295	-0.0266575	0.0183995	-0.51708	-0.481875	0.184867	0.42154	-0.225731	0.147493	0.0787255	0.00821565	-0.257095	0.0566302	0.0191132	0.100662	0.0677867	0.188759	-1.21553
GSM972382	0.639811	0.242663	-0.248798	0.108346	0.557859	-0.575794	-0.132691	-0.586955	-0.00694557	0.469297	-0.413823	0.181664	-0.194489	-0.0514371	0.13919	0.101431	0.163582	0.0166365	0.0659951	-0.183713	-0.000567024	0.291263
GSM972468	1.42012	1.28048	-0.382997	0.16496	-0.94181	-0.091491	0.234741	0.072014	-0.149491	-0.0216066	0.0453067	0.0500624	0.127846	0.0995169	-0.0696278	-0.107873	0.17912	-0.250663	-0.0982858	0.129474	0.0962257	1.78602
GSM972221	0.393769	-0.825016	0.472528	-1.67312	-0.179674	0.0111943	-0.132595	-0.0634073	-0.0924633	-0.141492	-0.17113	-0.127787	0.402771	-0.00236205	-0.146882	0.0389236	0.23383	0.167197	-0.0472636	0.212713	-0.0557079	-1.72597
GSM972499	1.17606	-1.28759	0.529877	-1.32931	0.0289819	-0.0531541	0.0100258	0.0624111	0.233719	0.0911997	0.0181336	-0.156098	0.180858	0.105754	-0.237312	-0.0901568	-0.153341	0.113346	-0.201626	0.0957725	-0.027128	-0.889578
GSM972466	0.484193	0.284643	-0.0243732	-0.221733	0.067694	-0.0607364	-0.644028	-0.38069	-0.00474108	-0.192087	0.468559	0.610777	-0.225418	-0.232298	-0.585172	0.125586	-0.28194	0.0977959	0.0956038	0.0557797	0.274613	-0.287972
GSM972043	1.63042	0.00748712	-0.0803408	-0.331446	0.155747	-0.0106258	-0.123375	0.11616	0.0269464	-0.166556	0.258195	-0.22235	-0.379808	-0.309035	-0.0420293	-0.0755992	-0.0126551	0.0656349	-0.0609835	-0.108112	-0.101651	0.236023
GSM972287	-0.0724292	-0.922405	0.521479	-0.97026	-0.15107	0.0467872	-0.206514	-0.368996	0.134244	-0.399876	0.00874842	0.310469	-0.238025	0.0834779	0.0677366	0.260926	-0.246895	-0.0451286	-0.361132	0.113673	-0.0445786	-2.47977
GSM972317	-0.226404	-0.538909	-0.267115	-0.137121	-0.786751	-0.0645747	0.198169	0.010502	0.00453081	0.115799	0.0160038	-0.0738305	-0.0555841	-0.287138	-0.109221	0.31691	0.035292	-0.116257	-0.029235	0.0107457	-0.104736	-2.08893
GSM972041	0.879689	0.617483	-0.408387	0.0318727	-0.0836684	-0.138763	-0.426842	-0.225633	-0.778865	-0.0719854	-0.112614	-0.286837	0.0804435	-0.0603024	0.0477623	0.0805885	-0.0676266	0.305887	0.130851	-0.00108555	0.0831509	-0.404882
GSM972261	1.67268	-0.623017	0.0169948	-0.326516	-0.447739	0.133678	0.235555	-0.202832	0.0858384	0.204864	-0.0921353	0.368229	-0.202638	-0.0701701	-0.115379	0.313069	0.145168	0.0830638	-0.0208969	-0.0833106	0.129798	1.2043
GSM972515	1.03847	0.100654	0.473516	-0.357748	-0.297588	0.225802	-0.565911	0.585576	0.0420935	0.137291	0.515957	0.0372111	0.0712649	0.26105	-0.0823522	-0.095003	-0.0415787	-0.170233	-0.000187996	-0.0120895	-0.11842	1.74777
GSM972408	0.339875	-0.497564	-0.18323	0.803365	-0.0896406	0.454992	-0.316661	0.419104	-0.0711351	-0.230629	0.380607	0.404254	-0.146732	0.153156	-0.35464	0.351169	-0.102737	-0.114445	-0.000206002	0.0919595	-0.0316181	1.25924
GSM972214	-0.0888459	-1.21343	0.0393627	-0.567687	0.747146	-0.977503	0.326443	0.510443	0.0423147	0.285268	0.118308	-0.0199692	-0.154116	0.148384	-0.316013	-0.31293	-0.037822	0.374567	0.17171	0.0214956	0.040769	-0.862103
GSM972352	-0.0610387	-0.34257	-0.0485594	0.102943	-0.132931	-0.4885	-0.431254	0.532437	0.148907	-0.152618	-0.317738	-0.00625021	-0.0968263	0.456255	-0.0361084	-0.0943044	0.187882	0.355868	-0.0564376	0.247495	0.0410226	-0.192326
GSM971984	1.31204	0.0799355	0.086896	-0.13467	0.397114	-0.185166	0.150269	0.402926	0.229311	-0.150039	-0.122783	0.404161	0.171553	0.130329	-0.0823704	0.367913	0.312166	0.197105	-0.053445	0.00224483	-0.0675078	3.44798
GSM972218	0.000796803	-1.11054	-0.215894	-0.0273537	0.81323	-0.182155	0.0912423	0.66487	0.400147	0.185745	-0.0982736	0.255674	0.155554	-0.0564752	-0.438764	-0.203797	-0.588064	0.48247	0.0104643	0.049004	0.0372797	0.225162
GSM972243	0.233605	-0.0608269	-0.944063	0.725286	-0.137769	-0.939125	-0.221558	0.324526	-0.65179	0.113816	0.192774	-0.274091	0.543765	-0.105576	-0.389356	-0.191975	-0.244266	0.152506	-0.0340423	-0.0983415	-0.0209036	-2.02741
GSM972281	0.219526	-0.712194	0.157637	-0.0592381	0.161161	-0.95583	-0.480547	-0.506434	0.440801	0.581554	0.122247	-0.297475	0.0595632	0.0497021	-0.14116	-0.0793977	-0.292678	0.069803	0.009843	-0.203055	0.00314784	-1.85302
GSM972440	0.323079	-0.424124	0.858936	-0.0484496	-0.205591	0.205097	0.243749	0.218372	-0.118706	0.284233	-0.102942	0.432563	-0.11314	0.00297506	-0.388373	-0.141555	0.0922618	0.0491948	-0.182404	0.118545	0.120257	1.22398
GSM972300	-1.83008	-1.45672	-0.407093	0.573576	1.17418	-1.59376	0.427609	0.924743	-0.151661	0.92164	0.480035	0.198119	0.128903	0.112778	-0.66127	-0.353667	-0.507405	-0.0469962	0.384764	0.0113111	0.169603	-1.50139
GSM972520	0.76406	-0.386743	-0.131034	0.137236	0.0896185	-0.0566815	-0.454639	0.6027	-0.141826	-0.0649935	0.44823	0.385826	-0.314826	0.0411146	-0.144836	0.310653	-0.0144635	-0.010906	0.0150848	-0.0272558	0.144763	1.19108

## Sheet: 14333m6AgeneexpressionPCA
Sample_ID	PC1	PC2	PC3	PC4	PC5	PC6	PC7	PC8	PC9	PC10	PC11	PC12	PC13	PC14	PC15	PC16	PC17	PC18	PC19	PC20	PC21	m6AScore
GSM358341	-1.01068	1.07997	-1.01437	-1.54594	-0.47936	1.09947	-1.25547	0.234649	0.180535	-0.190725	-0.866627	0.861102	0.387161	-1.32597	0.875652	0.910048	-0.279272	-0.563503	-0.129612	-0.319329	-0.721225	-4.0735
GSM358342	1.61143	0.208007	0.00858121	0.83508	0.857545	-0.55512	0.0439574	-0.268415	0.367683	1.01506	0.0769819	0.634346	-0.36892	-0.719905	-1.55562	1.097	0.345971	1.03483	-1.5218	0.569999	0.247823	3.96452
GSM358343	0.0801248	-1.00532	-1.06416	-0.46439	0.158774	0.547657	0.241622	-0.760035	-0.605217	0.144254	0.288346	-0.0581023	0.739082	-2.15867	0.635479	-0.00660594	0.450002	0.341105	-0.84635	-0.26807	-0.761856	-4.37234
GSM358344	1.14729	-1.33081	-2.75357	-0.850549	0.268812	2.46955	0.567048	1.70036	-1.76594	0.9606	0.186983	-0.0859066	-0.607953	0.114649	-0.115157	-0.352845	-0.0911634	-1.07012	0.353891	1.08654	0.073684	-0.0946064
GSM358345	0.908854	-2.17726	-0.68655	-0.257906	-1.15043	0.869908	-0.932293	0.804037	-0.893161	-0.588206	1.55028	-0.707839	0.366516	-0.221199	-0.577508	0.117384	0.422944	0.898227	0.2433	-0.158175	-0.770788	-2.93987
GSM358346	1.36188	-0.31965	0.646402	-0.33873	-1.76924	-0.12133	-0.0909497	0.750062	0.442664	0.651388	-0.0690622	0.189956	0.329862	0.0245774	-0.892967	-0.599855	-0.0622679	0.167551	0.276267	0.575249	-0.14019	1.01162
GSM358347	-1.78516	0.347354	0.610571	1.68097	0.08087	0.239162	-1.5999	0.0817642	-0.0435968	0.201896	0.942459	-0.824026	-0.771962	-0.447404	0.53562	0.273729	0.56395	-0.481628	0.0608019	-0.960146	0.106793	-1.18788
GSM358348	0.0823949	-1.76477	2.52502	1.01653	1.41238	-0.482559	-1.1722	-0.792987	-0.805966	0.689772	-0.2577	0.54614	1.0328	0.345176	1.43505	0.110376	0.26742	-0.190868	0.303985	0.177793	-0.859809	3.61797
GSM358349	-1.67523	-0.962461	-1.52711	0.072505	-0.0638522	3.06447	-0.354413	0.211104	1.54807	-0.273442	-1.10545	-0.477927	0.30014	0.607003	0.410846	-0.441697	-0.0244666	0.613345	-0.835995	-0.160729	0.45783	-0.617459
GSM358350	0.458646	-0.531692	0.869601	-0.0649219	-2.06113	-0.0246494	-0.574315	-0.954927	0.0592637	0.86181	-0.705086	-0.167677	0.592812	0.270151	-0.290678	1.16989	-0.198448	0.743856	-0.45562	0.595324	0.130234	-0.277553
GSM358351	1.93827	-1.42145	-0.234825	0.691745	-0.00503234	-3.26367	-1.89013	-0.177347	1.01757	-1.44857	-0.587557	-0.159228	-0.402152	-0.57855	0.57095	0.346426	0.418135	-0.0656644	0.41469	0.363276	0.543882	-3.92923
GSM358352	2.43522	1.0691	0.800006	1.2257	-0.823202	0.205678	0.0718551	0.184511	0.276395	0.43613	0.272085	0.447055	1.01114	0.470947	-0.940405	-0.327866	-0.851011	1.03658	-0.172236	0.922861	0.696157	8.44669
GSM358353	-1.44	3.32069	0.086277	-1.41672	-0.995888	-0.671851	0.674466	0.96751	-0.381392	-0.583104	-0.131549	-1.07781	-0.562666	-0.783156	0.231726	-0.646311	1.56546	0.334895	0.331776	0.121006	-0.390962	-1.44761
GSM358354	0.638113	1.46596	-0.822495	0.220416	-0.40115	-0.742432	0.914846	0.899701	0.509153	0.828902	0.387668	0.636104	0.560078	0.161415	0.558133	0.15933	-0.131692	0.0973096	0.686122	-0.835109	0.0273746	5.81775
GSM358355	0.643603	0.961719	3.03199	1.65779	1.7091	1.94586	0.48428	-0.392196	-0.416171	-0.527643	0.452796	0.0120831	0.608422	1.44675	1.40006	1.36913	0.558868	-0.0757499	-2.00338	-0.37106	0.630625	13.1269
GSM358356	0.0130906	1.67775	0.37371	-0.331679	-0.755934	-0.909375	-1.39263	-0.512311	0.0868512	1.23587	0.15437	0.566561	-0.599009	1.19149	0.464529	-0.994626	-0.0980939	0.425294	1.15238	-0.0764428	0.0931577	1.76495
GSM358357	1.26746	-0.0640682	2.09134	1.28163	-0.0634595	-0.608408	-0.120968	0.3491	-0.197742	-0.103287	-0.336598	-0.351054	-0.359492	-0.92913	0.483039	-0.0253296	0.306529	0.0324482	-0.140503	0.575172	0.438262	3.52494
GSM358358	-1.74039	0.844624	-1.14165	0.46058	-1.02471	-0.912736	-0.184939	-0.828482	-0.823349	0.506497	0.314685	-0.267848	-0.437458	0.143321	0.234021	0.655449	0.585299	0.171097	0.173403	0.301978	0.246459	-2.72415
GSM358359	1.02645	-0.164072	-0.934825	0.859523	1.84064	1.01272	0.632719	-0.314378	0.480199	-0.538456	-1.1867	-1.21427	-0.3923	0.19908	-0.77348	-0.214979	0.0181964	0.24165	-0.0610045	-0.354943	-0.17099	-0.00921733
GSM358360	1.60243	1.00467	0.274757	0.428357	-0.725183	-0.535574	-0.42829	-0.309638	-0.506263	0.158232	0.0685845	0.332605	0.27913	0.763184	-0.287196	0.585628	0.612673	-0.29743	-0.024472	-0.260813	0.0591871	2.79458
GSM358361	1.08859	1.57719	1.02263	0.408309	-0.0850186	-0.456768	0.532356	0.139644	-0.171098	0.230781	-0.798155	0.899465	-0.196463	0.333801	0.877174	0.542499	-0.0399681	-0.850233	0.246409	0.088944	0.646233	6.03633
GSM358362	0.382087	2.92505	1.81595	1.39703	0.0186617	1.9872	-0.236165	-0.724648	-1.73078	0.860592	0.64954	0.52419	0.334967	0.0768599	-1.22629	0.281948	-0.957671	-0.45885	-1.26818	0.188563	-0.600503	4.23954
GSM358363	-1.69679	0.649595	-1.48197	1.3756	-0.138209	-0.131155	-0.16602	0.10192	-0.14997	0.0613207	0.468098	-0.068215	1.08014	0.00212566	0.384628	-1.59218	0.00845989	0.329549	0.380688	0.680225	0.0535017	0.151337
GSM358364	1.36027	0.225781	-0.290011	-1.16213	0.36124	0.367951	-2.44132	-0.269868	1.38193	1.30794	-0.261807	0.675574	-1.04335	-0.277497	-0.813549	-0.927948	-0.655279	0.0216032	0.735902	-0.379441	0.233819	-1.85019
GSM358365	0.597587	-2.1098	1.19944	0.63677	-0.519855	-0.696853	-2.36578	-1.65248	-1.43171	0.53901	0.214602	0.10474	0.524744	0.348881	1.3479	-0.760258	0.964536	-0.832563	0.321012	0.387472	-0.540406	-3.72301
GSM358366	1.2604	1.30254	-0.985456	0.18328	-0.551539	-0.347594	1.1773	1.29195	0.117878	0.674297	-0.56415	-0.645039	0.413871	0.0391286	0.628104	0.267245	-0.197427	-0.0347328	-0.349483	-0.140465	-0.0669733	3.47313
GSM358367	1.37291	-1.10224	-0.101154	0.583867	-0.804594	-0.679666	0.317358	-0.920561	-0.132093	-1.53275	-1.30088	1.43135	0.59176	-1.31415	-0.399609	0.819112	-0.120689	1.38173	0.256276	0.129673	-0.128393	-1.65275
GSM358368	-0.0192053	-1.01582	-0.692059	1.41164	-0.918033	-0.0332207	-0.227117	1.47623	-0.521197	0.124858	0.772792	0.465208	-0.1521	0.4363	0.0849293	0.689013	0.721206	0.625291	0.0295357	-0.430213	-0.638956	2.18908
GSM358369	2.29543	0.884112	0.134276	-0.470077	-1.09262	-0.213787	0.220124	-0.794078	-0.299725	0.00681666	-1.13271	-0.0227512	-0.817797	0.405944	-0.202217	-0.0254484	-0.987731	-0.983164	0.517353	0.708777	-0.0304197	-1.89969
GSM358370	-1.61189	0.155822	2.20062	-0.175389	-1.86388	-0.214712	-0.723973	1.23955	0.198509	-1.35157	-0.18755	0.175853	0.248003	0.0111481	-0.324471	0.582207	0.266552	-0.211252	-0.296782	-0.142242	0.279759	-1.74568
GSM358371	-1.76588	0.189267	-1.35398	-0.15044	1.25965	1.18492	-1.38051	-0.461319	1.15279	-0.968838	-1.39742	0.69158	-0.263853	0.656348	-0.372346	0.781881	-0.315004	-0.859158	-0.804912	-0.694825	0.0546285	-4.81742
GSM358372	-4.78408	-0.873286	-0.324919	-1.67751	0.0605768	0.660572	0.571547	-1.72227	-1.08875	0.0582556	-0.3755	0.193413	0.492042	-0.72925	0.259788	-0.778421	0.42961	-0.115492	0.0422768	-0.357517	-0.19222	-10.2511
GSM358373	-4.74077	0.485379	-1.42021	-0.810954	0.00674858	1.16513	-0.071364	-0.204645	1.2524	-1.14851	-0.090589	0.0747773	0.074463	-0.084142	-0.846003	-0.556899	-0.360443	-0.624911	0.247853	-1.0476	0.690592	-8.00969
GSM358374	-0.576944	1.16462	-0.125752	-0.814252	1.35007	-0.349209	0.814143	0.522424	0.295537	-1.33907	-0.183199	0.396868	-0.563231	-1.36818	-0.635331	-0.620412	0.0464362	0.503916	-0.863531	-1.28725	0.577572	-3.05477
GSM358375	-4.26546	0.723835	1.22272	-1.82537	-0.158252	0.524205	-0.651582	-1.18838	1.38522	0.610338	0.0764849	0.93013	-0.0468661	-1.11631	-0.143084	-0.801122	-0.884892	-0.170602	0.122357	-0.859033	-0.0159468	-6.53162
GSM358376	-0.344221	1.5633	2.97297	-1.06789	-0.143193	-0.630045	-1.02656	1.11347	0.470999	0.75559	-0.481375	0.0177387	0.529061	0.792852	-0.0712097	0.224328	0.673158	0.0662061	-1.4145	-1.25299	0.323309	3.071
GSM358377	-3.57948	2.82974	1.67379	-0.370382	-1.58624	-0.0221736	-0.826094	0.063087	-0.191031	-0.393376	-0.0979865	0.224096	0.410401	-0.608371	0.0644731	1.44891	-0.22465	-0.789671	-0.363306	0.751018	0.0525615	-1.53469
GSM358378	-3.15162	-0.483734	-0.161568	-0.705057	-1.57556	1.00199	-0.442807	0.616697	0.181293	0.178345	-0.326971	-0.537746	0.60112	1.67589	-1.12448	-0.305324	-0.880969	0.174204	-0.582969	-0.300932	-0.459354	-6.60955
GSM358379	-3.4358	-0.597067	-0.055885	-0.897779	-0.15047	1.16135	1.09726	0.235206	0.534001	0.373344	0.106509	0.2193	1.04848	2.16432	-0.574116	0.51851	0.547127	-0.955715	1.02885	0.437098	0.210732	3.01526
GSM358380	-4.41532	-2.05844	0.716097	-1.43933	-0.813169	-0.286716	-1.03233	-0.446672	-0.552739	-0.680052	-1.00495	-0.0161654	0.50454	0.430136	0.936589	0.511696	-0.687835	-0.662457	0.799406	0.771609	-0.532131	-9.95824
GSM358381	1.89975	0.598289	0.890662	-1.64408	1.37165	-0.0490044	-0.341	1.39651	-0.818027	0.451952	-1.65039	-0.356702	-2.32227	-0.627465	0.650386	-0.00705862	0.321463	-0.58609	0.885163	-1.4296	-0.488838	-1.85469
GSM358382	-0.0183714	-0.445246	0.129758	-0.62433	-0.151235	-0.336209	-1.23285	1.63437	0.73759	0.493765	-1.10727	0.024308	0.725191	-0.536521	0.755686	-0.413272	-0.846295	-0.395053	-0.235825	-0.313919	0.201919	-1.95381
GSM358383	-1.08205	-0.9024	0.132257	-1.18891	-0.796509	-0.19461	-0.124402	0.296257	0.266401	-0.761396	-0.245326	0.330538	-0.430087	1.86702	-0.0975856	0.209088	0.237684	0.77754	0.886334	0.0952279	-0.0188814	-0.743811
GSM358384	-0.165777	-2.24355	2.11669	0.823324	0.65628	2.15097	2.29751	0.846597	0.609918	-0.220378	-1.07238	-1.00224	0.714943	-0.820812	-0.710505	0.0513521	-0.592897	0.922744	0.601136	0.0383083	0.0840265	5.08526
GSM358385	1.11132	2.38455	-0.486903	-0.5299	-0.795208	0.800867	-0.387164	-0.234332	0.00969413	-1.38006	0.902109	-0.759628	0.455282	0.729538	-0.0573027	-0.863537	-0.098831	-0.076922	-0.268465	0.156466	0.133067	0.744638
GSM358386	-1.92676	-0.286706	1.30894	3.29236	1.69386	0.84253	0.104997	-0.800065	0.215309	1.12154	0.670917	-1.74941	0.618293	0.400536	-0.231515	0.865583	-1.01526	0.00954511	-0.492581	0.30597	-0.652555	4.29553
GSM358387	2.0378	-0.595956	0.862929	-1.3529	-1.30601	-2.23767	-0.775079	0.658057	0.250002	-0.195398	0.193512	-0.0340182	-0.629189	0.40612	-0.206398	0.972287	1.21846	0.530684	-1.05781	0.941027	-0.281983	-0.601535
GSM358388	2.12001	2.15562	1.69606	-0.636111	-0.306905	1.65228	-0.752091	-0.555407	-0.356848	-1.17523	0.228717	-0.204604	-0.475051	0.206873	0.0770213	0.190445	0.255251	-0.15687	-0.134838	-0.236129	0.0534812	3.64568
GSM358389	1.27447	0.182747	-1.1447	0.0475255	-0.345832	-0.274808	0.972384	0.163812	1.49509	0.133348	-0.606439	0.00614554	-1.48792	0.51112	-0.0558065	0.88613	0.17008	-0.448788	0.135174	-0.41419	-0.834275	0.365279
GSM358390	1.40238	0.326545	-2.16248	0.545572	-0.76883	1.3661	1.38594	-1.20883	-0.665569	0.839944	-0.516172	-0.506885	0.866085	-0.293342	0.554892	1.82208	0.236879	0.347711	0.454633	0.26469	-0.937917	3.35343
GSM358391	1.65386	2.0039	0.578615	0.920256	-0.714099	0.382617	-1.37272	0.386225	-0.126632	0.56297	-0.110411	-0.38674	0.650777	-0.465693	-0.828283	0.273892	-0.0140273	-1.36189	-1.19996	-0.78955	-0.804357	-0.761254
GSM358392	2.67718	0.561396	0.220508	-0.13155	0.131814	0.40957	0.348091	0.308629	0.311829	-0.761551	-0.302437	0.186882	1.40699	-0.999648	0.12993	0.626578	0.666026	0.266733	0.0249546	-0.505379	0.26054	5.83709
GSM358393	-0.727805	1.02397	-2.46304	1.24492	-0.473934	-0.527105	1.0615	-0.842032	2.16283	-0.524818	2.1181	-2.12456	-2.02123	-0.530168	-0.0915096	-0.177952	-0.710368	0.788912	-0.285251	0.124015	-0.777699	-3.75323
GSM358394	2.19888	-1.9316	-1.24896	1.26736	1.10317	-0.908765	-1.42752	-0.0344262	0.923168	-0.357467	-0.688584	-0.405108	-1.05347	1.18265	0.158989	0.618538	0.699657	0.00760915	-0.878997	0.701431	0.182028	0.108571
GSM358395	2.2309	1.72041	-0.988735	-0.281626	0.403947	0.380966	0.775676	0.221645	0.867753	0.741124	-0.417695	-1.48719	0.651874	0.497994	-0.179563	0.697318	0.461779	-0.132855	-0.970969	0.154688	0.0671877	5.41463
GSM358396	0.0973338	-1.74484	-2.29432	0.273313	-0.310677	-0.856348	0.201536	-0.00417686	-0.419918	-0.0597744	2.78418	-0.545604	-0.00635026	-0.782061	-0.111994	1.22019	-0.329051	-0.973986	1.07107	-0.793025	1.22182	-2.36268
GSM358397	1.10706	-3.05763	-3.1815	0.343681	0.00288099	-0.565684	0.00827629	0.122599	0.0429115	0.403669	2.89792	0.0728938	1.54496	-1.69386	-0.383816	1.49201	-0.126128	0.374592	1.2062	-0.893487	1.33091	1.04845
GSM358398	-0.213521	3.27214	-1.1706	0.190965	-0.764676	-0.823872	0.26911	-2.49715	-0.720785	0.618708	0.265796	-0.469714	0.884499	0.122899	0.440014	0.314571	-0.310984	-0.0150498	-0.740916	0.910122	-0.359404	-0.79784
GSM358399	-0.604744	0.469907	1.85933	2.33788	0.579968	-0.0293207	-1.33844	-1.70829	1.00942	0.551043	0.69986	0.206178	1.27576	1.00943	0.667085	-0.0745354	-1.41374	1.00258	0.79059	0.466308	0.363334	8.1196
GSM358400	1.77606	-0.866218	-1.92408	1.08666	0.332214	1.2943	0.624737	1.71753	-0.533816	0.750196	-0.23213	-0.723274	-0.161455	0.0712326	-0.570435	-0.665579	0.0158195	-0.40492	0.367016	0.642812	0.663566	3.26024
GSM358401	-0.30078	0.886914	-0.73492	0.154243	-1.46507	0.590162	-1.54793	-0.0456782	0.288087	1.38227	-0.0391533	-0.828877	-0.183709	0.819761	-0.264395	-1.26047	-0.68415	1.24074	0.163457	-0.623124	-0.84763	-3.30025
GSM358402	0.110149	-0.581405	-1.75454	-0.809111	-1.19805	0.890314	-0.906165	-1.16997	-0.128266	-0.848466	-0.606381	1.10452	0.377173	2.37482	1.05262	-0.642785	-0.200496	0.439606	-0.623101	0.302728	-0.606239	-3.42305
GSM358403	-0.765123	-0.927829	-2.19008	1.18446	-0.428332	0.0638198	-0.0253167	0.0524092	-0.415207	-0.708388	-0.681283	-0.59262	-1.07722	-0.0162411	-0.35064	0.26265	-0.234474	0.215753	0.264604	0.18305	0.15412	-6.03189
GSM358404	2.41814	1.49951	-1.097	-1.17866	0.28445	0.48245	0.869819	0.601793	0.380475	-0.250742	-0.629727	-0.994767	0.557952	1.41138	0.453986	-0.158924	0.471328	0.320313	-0.480753	0.367439	-0.451464	4.87699
GSM358405	-1.24288	-0.016003	-2.26848	-0.0740239	0.576032	-0.878897	0.0352146	-0.538608	0.642877	2.42903	0.458309	0.106697	-0.767468	-0.665677	-0.152426	0.132897	-0.775026	0.326508	-0.141068	0.560695	-0.237669	-2.48997
GSM358406	0.906021	0.359642	0.348538	0.00746705	-0.704725	0.532951	0.496074	0.46003	-0.865135	0.460479	0.20933	0.491771	0.556688	0.350814	0.0066484	-0.0480452	0.192516	-0.084585	0.409941	0.518642	-0.0268383	4.57823
GSM358407	0.676036	-0.459618	-1.09338	-0.236555	-0.550652	2.6274	0.579165	0.432629	-0.411699	-0.966111	-0.719166	-0.77174	0.350585	0.67647	0.229605	0.159931	0.572605	-0.657519	0.653328	-0.661166	-0.10599	0.324155
GSM358408	-0.125735	-0.735662	-1.5299	0.293491	-0.601688	-0.248564	-2.51023	0.275014	-0.396275	0.989648	0.610739	1.04053	-0.152292	0.22452	1.50529	-0.0397223	-1.09602	0.368574	-0.446577	0.508526	0.0278844	-2.03846
GSM358409	4.43717	-2.85083	-0.0504882	-2.15917	-0.495967	0.23899	-1.88572	0.941011	-1.43891	-0.428289	1.24612	0.581424	-0.893313	0.472602	-1.221	-0.0224477	0.751763	-0.112704	-0.452292	0.130978	0.676562	-2.5345
GSM358410	0.237838	2.5305	1.67209	-0.531669	-1.67	0.107095	-2.14008	-0.252196	1.13011	1.20985	-0.201996	-0.997656	0.835	-1.80083	0.070776	0.722674	-0.396599	-1.11278	-0.17586	-0.843675	0.364967	-1.24245
GSM358411	2.08911	-1.24924	0.292772	-0.497774	-1.72215	1.505	0.881826	-0.000566807	0.842587	-0.68036	0.214958	-0.546503	1.10903	0.700442	-1.18514	-0.32045	0.486504	-0.0903081	-0.381537	0.472609	0.440697	2.36151
GSM358412	0.786289	3.26266	-0.504223	-0.557181	0.28704	0.276725	-1.17155	-0.129649	1.80271	-0.423961	-0.205157	0.220645	-0.308412	0.247862	0.250592	-0.102057	-0.0920854	-0.343794	-0.0518147	-0.560078	-0.409939	2.27462
GSM358413	0.351526	1.11672	-3.1086	0.61584	1.45017	-0.95425	-1.53606	0.214409	0.0395791	-1.00659	1.0067	-1.22307	-1.11319	0.764382	0.195542	0.153258	-0.501232	-0.187219	-0.932276	0.772513	-0.13704	-4.01889
GSM358414	1.22655	1.07828	-1.28813	1.69236	-2.37262	-1.69516	0.884669	2.03049	0.246805	-0.57293	0.868528	0.608067	0.0890942	-0.458492	1.1388	0.928763	-0.751439	0.466505	0.215366	-0.228387	-1.44002	2.66709
GSM358415	1.73203	1.66216	-1.88085	0.0270031	-0.860978	1.22994	0.323621	0.449582	0.653694	-0.142841	0.451865	-0.108484	-0.409089	-0.484313	0.391214	-0.0104522	1.44816	-0.920487	-1.35138	-0.255302	-0.180851	1.76425
GSM358416	0.717732	-1.96062	-1.92437	0.287154	-0.047691	-0.436378	0.913397	0.221181	-0.354088	0.299096	-0.578696	-0.659897	-1.58829	0.0812786	-0.312112	0.534429	0.751794	-0.342729	-0.112399	-0.113343	0.115428	-4.50912
GSM358417	0.52261	0.854223	1.99229	1.82255	0.987672	0.717033	0.304526	0.592402	0.860519	-1.40282	1.08713	0.00515841	1.19195	1.07316	0.464048	-1.43251	0.822497	0.53709	0.532457	0.136345	0.36228	12.0306
GSM358418	0.293658	2.11534	-1.3981	1.02432	-2.10205	0.878801	0.597054	1.46803	0.318327	0.758222	-0.350042	0.549077	0.266435	-0.233967	-0.401399	-0.105685	-0.44772	0.114832	-0.865668	0.468315	0.698197	3.64599
GSM358419	0.228306	-2.30567	-1.17504	1.29925	0.183851	1.47803	0.220925	-0.862488	-0.255027	0.579044	-0.234796	-0.985855	-0.6236	-1.38584	-0.0601574	-0.533502	0.600777	0.928397	-0.0351855	-0.69073	-0.733567	-4.36288
GSM358420	0.832388	-1.95775	-2.13618	1.0944	0.26289	-0.1755	-0.0235041	-1.03688	-1.91266	0.985996	-0.849176	0.327672	0.894679	-0.664751	-0.322862	-0.284345	0.0979048	-0.223671	-1.05533	-0.196145	-0.267029	-6.60985
GSM358421	2.26233	-1.37841	-0.473481	0.409789	-1.48737	-0.0439266	0.0433801	-0.431071	0.952589	0.311152	-0.312926	0.391568	-0.599091	0.0897591	-0.298217	0.00936476	-0.0759631	0.900246	0.309304	-0.323004	-0.0531941	0.202821
GSM358422	-0.284471	1.91571	0.405789	-0.0259827	-1.67927	-0.809484	-1.86887	-0.554633	0.808398	0.560408	-0.438113	-2.25557	0.341645	-0.215477	0.911198	-0.271288	0.526727	-0.156257	0.903707	-1.27723	-0.272662	-3.73573
GSM358423	0.77702	1.32247	2.49733	0.0668775	-1.49804	0.0203971	-0.782493	-0.0841129	0.50421	-0.753491	-0.643939	0.332047	0.233819	0.103688	-0.311068	0.388743	0.0715567	0.19031	0.592453	-0.0221912	-0.441709	2.56387
GSM358424	-0.593265	2.38098	1.40699	0.578061	-1.28929	-0.015709	0.749967	0.76149	-1.68109	1.24492	0.491809	0.692182	0.00651189	-0.651688	-0.237618	-0.474361	-0.082932	-0.754581	-1.0952	0.614661	1.00689	3.05873
GSM358425	2.36522	-0.69998	-0.965692	0.109887	-0.882348	0.371767	0.329622	-0.976052	-0.606478	1.31857	1.03712	0.191108	-0.955997	1.44443	-1.27836	-1.40265	-1.30147	-0.604687	0.59186	0.671454	0.733701	-0.508974
GSM358426	3.44361	-2.67805	2.40989	0.0329036	-2.05181	-1.03695	-0.136791	-0.67855	1.27982	0.415509	0.435596	0.256791	0.733788	-1.46269	-1.19307	-1.04171	-0.790177	-1.71507	0.373216	-0.204148	-0.394553	-4.00245
GSM358427	2.12294	1.89321	-1.55701	-0.203215	0.790577	1.93921	0.517859	0.108179	0.146906	-0.82465	-0.46784	0.894351	0.98082	-0.738716	-0.071073	-0.209003	0.357547	-0.420091	0.248239	0.183617	0.177627	5.86949
GSM358428	4.42528	0.794041	-0.8838	-1.9132	-0.712997	0.888784	1.16095	0.576153	1.42581	-0.158818	-1.22072	0.192111	-0.702679	0.809268	-0.985439	0.958101	-1.24671	0.422429	0.442346	-1.70947	-0.699161	1.86228
GSM358429	1.52907	0.282015	2.74118	1.47567	-1.57015	1.08469	-0.0763382	0.294359	-0.351019	0.979606	0.582573	0.147684	0.139748	0.621777	-1.34079	0.720641	-1.15834	0.145001	-0.141934	-0.114879	-0.59981	5.39075
GSM358430	-1.1695	0.0993053	-1.47687	0.814279	-0.413621	0.895898	-0.643449	-1.31854	-1.50203	-0.448368	-0.70214	1.5759	-0.638127	0.0761427	-0.454736	-0.793156	-0.326228	-0.213594	0.177806	0.00795768	-0.0241813	-6.47724
GSM358431	-0.909244	-2.77203	-0.928128	-0.552308	-0.755872	1.20368	1.17854	0.477164	0.449122	0.347944	-1.09455	-1.56806	2.20218	-0.275977	0.143421	0.234118	0.679527	-0.658779	-0.0264117	0.197066	-0.0600209	-2.48861
GSM358432	0.063105	-0.931686	0.744921	1.3248	-0.0737431	0.203972	-1.50108	-0.551042	-0.0383203	-0.963871	-1.57659	-0.117932	-0.449274	-0.630247	0.48414	-0.20314	0.239909	0.35775	0.122739	0.48457	0.137802	-2.87323
GSM358433	0.915712	1.00121	0.661371	0.116229	-0.76085	-0.744059	1.84097	-1.50509	-1.07493	0.0744252	0.455012	-0.499606	-0.525429	-1.35288	0.0110532	0.816602	1.44663	-0.610078	-0.422066	-0.232093	0.565695	0.177818
GSM358434	0.120988	-0.606337	-2.43461	-0.752505	-2.16446	0.478761	-0.0729124	-0.342676	0.407851	0.0511767	-0.691815	-1.07811	0.122595	1.88911	0.419388	-0.715301	-0.665309	-1.01176	-0.56865	-0.293658	0.382127	-7.52611
GSM358435	2.96679	-0.880787	0.840033	0.0707075	-0.807849	0.888822	-0.192533	-0.469402	0.120803	-0.160573	-1.5245	-0.278209	0.64737	0.433757	0.177644	0.666803	-0.924422	-0.401643	-0.437801	-1.41977	0.124376	-0.56038
GSM358436	5.39266	-2.26595	1.20809	-1.44485	1.58079	-0.495354	-0.589097	-0.248263	-1.89935	2.70555	-1.11253	0.586052	0.337026	0.392019	0.506949	-1.13238	0.469036	0.376428	-0.0389972	-0.270852	-0.149063	3.9079
GSM358437	0.40725	0.451106	0.138386	0.942146	-0.553054	0.405214	-1.18223	-0.547173	-0.321956	-0.850034	-1.8125	0.262334	-0.394658	-1.08543	-1.40167	0.0615696	-0.573463	0.252575	0.481329	-0.58883	0.350414	-5.55868
GSM358438	3.37043	0.51669	-0.760988	0.0314815	0.371834	-1.94381	0.544771	-0.142239	1.28763	-0.0715516	-0.0702239	0.215312	-0.487846	1.03285	0.214976	-0.569921	-0.0288029	0.512386	0.272502	0.300871	0.617502	5.21385
GSM358439	0.0170431	-0.47632	-0.631125	-1.08332	-1.05225	0.123218	-0.0448034	0.118168	-0.552236	-1.32548	-0.291108	-1.3188	0.075309	0.664357	0.346449	0.289526	0.269592	0.849449	0.256191	-0.263598	-0.209649	-4.23939
GSM358440	0.170976	1.97864	2.09674	1.42304	1.18903	0.877527	-0.0277038	0.40939	-0.231167	-0.882363	0.907357	-0.817193	0.255735	0.379117	0.954592	-0.15671	-1.94173	-0.126558	-0.355043	0.4313	0.111392	6.64638
GSM358441	-1.11581	-0.693462	-0.267383	0.643476	-0.0758537	0.838807	-0.149715	0.21407	-1.50413	0.310849	-1.29242	0.0454552	-0.527186	1.79846	0.530296	0.983531	0.436609	0.264844	-0.252428	-0.538757	-0.0511755	-0.401911
GSM358442	-1.04479	1.84061	2.0231	-1.00609	0.646855	-0.263465	0.947907	-0.160439	0.660102	-0.7352	1.54496	0.866347	0.356494	0.270561	-0.102429	-1.13707	0.76118	0.132883	-0.0470583	0.0657536	-0.56821	5.052
GSM358443	-2.90172	-3.92682	1.859	-0.74904	-1.29666	0.0404098	1.76529	1.43308	1.60447	0.57167	-1.42305	1.9084	-1.0399	-0.217741	1.30059	-0.734996	0.538121	0.29719	-0.114095	-0.82157	-0.169217	-2.07659
GSM358444	-0.256005	-0.584314	-2.27075	-2.21868	0.83741	-1.39019	-0.990617	0.861955	-0.83115	-1.95724	-0.77742	-1.06519	0.852185	0.924415	-0.270456	0.461951	-1.2198	-1.6316	0.311252	-0.281691	-0.426569	-11.9225
GSM358445	-1.73082	0.947684	0.736509	0.557259	0.101667	0.505258	1.28325	-1.88519	-0.193725	0.0814211	-0.598092	-0.58223	0.506224	-1.64507	-0.177811	-0.637103	1.05842	0.84316	0.388113	-0.723139	1.58742	0.423206
GSM358446	1.26277	-3.10945	1.76559	-0.695062	0.329038	0.797917	2.00139	0.376276	2.28148	-0.257253	-0.579477	-0.333399	-1.31101	-0.120857	0.47741	-0.306076	0.0293782	-0.231626	-0.519466	0.0116264	0.000593971	1.86979
GSM358447	0.895974	2.64254	0.949708	-0.651233	1.37465	-1.90996	-0.347518	0.634618	-0.306785	1.63252	-0.430911	-0.891823	-0.278814	-0.584803	0.411484	-0.752363	0.2399	1.25953	-1.04174	-0.321798	-0.207944	2.31523
GSM358448	-2.52153	-1.56986	-0.817291	-1.20581	0.0695134	-0.632916	-0.451929	-1.42749	-1.39914	0.938005	-0.533103	-1.73026	-0.719239	1.47692	0.754408	-1.54608	2.23445	0.147377	-0.655446	0.561914	-0.213879	-9.2414
GSM358449	-3.7017	-5.80003	0.965812	-2.45738	-0.166204	-3.64859	2.76742	-0.32061	-2.35025	-0.582425	0.0734576	-0.715231	2.85728	-0.569231	-1.21311	-1.51435	-0.947895	0.977771	-0.324214	-0.462035	-0.311567	-17.4431
GSM358450	-0.779336	0.761058	0.748561	-0.742653	-0.340122	0.560847	1.34907	-1.31055	-1.12443	0.531416	0.315784	0.872565	0.418407	0.375091	-1.49587	-0.013285	-0.236097	-0.647118	0.187658	-0.403493	-0.657525	-1.63003
GSM358451	-2.58492	0.603845	1.25558	-1.04118	-1.6757	-0.751482	-0.148202	-0.387262	-0.424787	1.12234	-1.35399	-0.794189	-0.251696	1.08144	-0.00140947	-0.345076	0.314417	0.186506	0.219424	0.353918	1.05771	-3.56472
GSM358452	-1.90264	1.8824	1.43008	-2.35242	-0.618787	0.767294	-0.294977	0.343666	-0.148642	0.755495	-0.19146	-1.0528	0.0254556	-0.552445	0.708009	0.411028	0.285275	-0.0571456	1.0799	-0.340853	0.700571	0.877002
GSM358453	-1.25237	3.03377	-0.194556	-0.570176	0.288516	-0.827371	1.41481	0.154233	-1.02517	-0.0664933	-0.677605	-0.423629	0.217863	0.893633	-0.585427	0.0787982	0.657639	-1.06337	1.00695	-0.965913	-0.462987	-0.36885
GSM358454	-0.362963	3.26346	-1.79568	-2.88231	1.06247	-0.0964419	1.84036	-0.392583	0.985064	-1.82556	0.460843	0.721407	0.584564	-1.85878	-0.665653	1.24583	1.09144	1.52736	0.54312	1.51416	-1.31575	3.64438
GSM358455	-0.978822	0.785888	1.99135	-0.93526	-0.98929	-0.515811	0.420781	-0.55905	-0.000250915	-0.0507706	0.088122	0.604431	-0.496712	-0.0655943	-0.395578	0.110163	-0.643377	-0.237476	1.13534	-0.533339	0.297146	-0.968108
GSM358456	-1.8173	0.430783	-1.89068	-0.122982	-0.682335	-1.23746	0.341752	0.366308	0.3066	-0.0395017	0.281553	-0.360153	-0.124826	0.212507	-0.593884	-1.15959	-0.698514	-1.31852	0.638582	-0.458701	1.16806	-6.7583
GSM358457	-2.68221	2.27028	0.923551	0.508347	0.927826	-0.676974	-0.904438	2.02208	-1.32818	0.863685	-0.392284	-1.00726	0.805983	-0.233951	-1.86503	-0.129022	0.20552	0.157476	-0.330354	0.627818	-1.43485	-1.67199
GSM358458	-1.80838	2.82789	0.531631	-1.91786	0.333571	1.32921	0.157884	-0.42397	0.88171	1.02802	-0.479421	0.555095	0.0956913	0.759005	-0.533215	1.02351	-0.170102	0.234536	1.21462	1.00219	-0.495236	6.14638
GSM358459	-1.42345	4.12607	0.350932	-0.554648	-0.40072	-0.77812	0.836312	-0.0545864	0.619004	-0.171039	0.696534	-0.989826	-1.64707	0.641177	0.873268	-0.621977	0.548227	-0.150414	-0.943284	-0.334359	0.317694	0.939725
GSM358460	-1.42052	-0.259405	-1.09025	-1.14501	-0.384553	-0.391017	-0.560925	1.11408	0.134206	-1.33222	0.0735695	1.5494	-0.477619	0.724428	1.20227	-0.183511	0.0340984	0.707994	0.0014312	0.193504	0.00650707	-1.50352
GSM358461	-3.22993	1.92162	-0.200554	0.479718	0.0150975	-0.837423	-1.36447	0.688253	-2.34081	-0.0356148	-0.0925017	-0.565287	0.173805	-0.0552367	-1.0581	0.341895	-0.70646	-0.363891	0.590421	0.975782	-0.294125	-5.9578
GSM358462	1.21997	0.0494055	1.48742	-1.81388	3.57028	0.103034	0.974888	-0.380675	-0.388539	-0.795152	-1.16754	0.908333	-0.805016	0.285792	-0.463176	0.788589	-0.317683	-1.5613	1.04278	0.050353	0.474048	3.26193
GSM358463	0.25331	1.54783	0.808081	-1.91591	0.90028	0.591989	0.705079	-1.10948	0.313646	-0.290571	0.524344	-1.19679	-0.316379	0.43193	-0.365283	0.202541	0.39667	-0.378954	1.20711	0.664492	0.412819	3.38675
GSM358464	-0.534626	-0.983952	3.03333	-2.0935	-0.712818	0.833873	0.185354	1.09531	-0.313611	0.981743	0.764966	0.0988198	-0.733182	0.586823	0.752776	0.972699	-0.726856	-0.17362	-0.639009	-0.39418	-0.982039	1.01831
GSM358465	-0.577709	0.0966108	-1.0376	-1.8386	3.04647	1.05901	0.526057	0.487832	0.320533	0.501054	1.39263	1.16504	0.973772	-0.304261	0.329962	0.394734	-0.505348	-1.55784	0.490402	0.906204	0.249768	6.11872
GSM358466	-0.899746	-2.37099	3.56463	0.639405	0.449621	1.46241	-0.278169	1.25013	-1.13055	-0.856795	-0.51736	-0.418079	-2.11165	1.3849	-0.829961	0.535771	-0.856168	0.478564	0.459243	0.515086	0.115452	0.585746
GSM358467	0.469886	-2.9723	2.2805	-0.609743	0.0944573	0.744975	2.80653	0.674587	0.428049	-1.00472	0.500932	-1.04323	-1.91538	0.20658	2.20839	-0.560112	-0.880713	0.151746	-1.12295	0.208196	-1.21397	-0.548284
GSM358468	-0.661546	-0.781903	-0.180656	-1.82496	0.219469	-0.617136	1.00211	2.02431	-0.593294	-0.588477	-0.821344	-1.08767	0.180489	-0.868179	0.344449	-0.0890314	-0.443906	-0.138586	0.210988	0.380023	0.265634	-4.06921
GSM358469	2.02462	1.51925	1.97589	-2.75068	0.956551	2.08586	0.778919	0.366191	-2.46915	-0.453433	-0.124072	-0.992062	0.433806	-0.3351	1.56693	0.304993	-1.08625	0.663616	0.240705	0.791825	0.0320802	5.5305
GSM358470	1.66312	0.027468	2.65815	-0.0110106	1.53588	1.47193	1.40507	0.927907	0.702113	-0.485481	0.865316	0.595703	-0.185183	-0.314316	0.300074	0.57483	0.138037	0.434853	0.552588	-1.02401	-0.487235	11.3458
GSM358471	-2.88553	-0.955795	-1.10774	-1.02746	0.839422	0.330574	0.146799	0.916516	-0.499606	-0.238641	-0.721294	0.437317	-0.00976718	-0.666376	0.172	-0.920427	1.09297	-0.405386	0.269662	1.2182	0.702088	-3.31247
GSM358472	-0.907663	-3.25085	0.556873	0.0283154	2.73459	0.445779	-0.468929	-1.02435	2.02697	0.505968	-1.1278	-0.304267	-0.408373	-0.149399	0.620571	0.829091	0.215864	-0.35186	1.23016	0.772828	-0.637671	1.33584
GSM358473	1.74624	0.924743	2.30453	0.620512	2.74406	-0.81396	0.287841	2.63841	-1.29407	2.80138	-1.53514	-0.61043	2.70581	0.858191	0.113714	-0.45778	-0.0991582	0.156761	-0.289295	-1.02164	-0.271899	11.5088
GSM358474	-0.724889	-1.71701	1.02839	-0.0312514	-0.601699	-0.00494665	-0.524748	0.184423	0.0976512	-0.3587	-0.885678	-1.25922	-0.900453	0.14342	0.00863553	0.567266	-0.728664	-0.0902619	-0.124356	-0.189823	0.579022	-5.53288
GSM358475	-0.560365	-2.14801	1.08015	2.033	0.672899	0.573756	2.77764	1.59976	-0.821924	0.92771	-0.980823	0.282698	-0.222277	0.644635	-0.677813	-0.0601698	1.08154	0.500925	-0.033438	-0.0766588	-0.72051	5.87273
GSM358476	-1.55682	0.613881	0.0222842	-1.09789	0.614483	-0.909876	-0.599887	-0.0147639	-1.26137	0.132749	-0.556657	-0.317065	-0.323536	0.427699	-0.340965	-0.454455	0.00396421	0.031287	-0.946299	0.0507248	1.36937	-5.11314
GSM358477	0.415426	2.32376	0.394594	-1.10574	1.63659	-0.584593	-0.18398	0.466576	-0.0238579	0.0369107	0.316533	0.544477	-0.724276	-0.194175	-0.637556	-0.396912	-0.600123	0.623775	-1.15049	-0.442504	0.431937	1.14637
GSM358478	-0.0895429	-1.34389	1.81731	0.384673	3.69153	0.209697	-1.11812	-0.372456	0.350614	0.0143554	-0.298385	1.59895	-0.343796	-0.200703	-0.677625	0.196067	-1.02542	0.134652	0.192858	0.474063	-0.00716882	3.58766
GSM358479	1.16754	2.0461	-1.29731	0.831474	2.653	0.149041	-0.652955	1.62411	0.637272	1.55836	0.874404	0.780426	0.796685	-0.149536	-0.87845	0.0952339	-0.291373	0.410678	0.982934	-0.810558	-0.783324	9.74375
GSM358480	-0.432891	1.67739	1.14396	0.239257	-0.553586	1.31947	1.20343	-0.255575	-0.287666	-0.971786	-0.445451	0.103269	0.0298003	0.561131	0.288516	-0.46768	0.700777	0.104614	0.911759	-0.250201	0.613703	5.23224
GSM358481	3.04634	1.64561	-0.636417	-1.6209	-0.346274	0.87336	0.0553469	-1.84335	0.129845	0.296078	-0.15442	-0.843586	-1.11169	0.759766	0.552307	0.0404578	-0.721094	-0.348776	0.62313	-0.441461	0.0148786	-0.030845
GSM358482	-0.220314	0.685781	-0.303781	2.3013	-0.951296	0.0547931	1.85576	-1.37781	1.24109	-0.950852	-0.737905	0.347369	0.602135	0.73714	0.396599	0.96823	0.219801	1.43884	0.166302	0.326041	-1.23593	5.5633
GSM358483	0.331989	-4.02424	2.95967	1.49259	0.703719	-0.0904843	-1.50816	-0.79516	-0.965328	-0.231495	3.08367	-0.426303	-0.155581	0.568286	-0.0541923	1.53123	-1.2894	0.587683	0.655539	0.497206	0.712261	3.5835
GSM358484	0.656025	2.19139	1.778	0.112366	-0.32001	-0.849963	0.43241	-0.365647	0.135675	-0.0728464	0.173128	-0.173371	0.876362	0.904735	1.14595	-0.0417417	0.277595	-0.876414	-0.409051	0.0725571	0.199447	5.8466
GSM358485	-0.406345	0.208345	-0.246276	1.04959	-1.00551	-1.1372	-0.949113	1.1515	-0.140839	-0.343477	0.431374	0.652182	-0.599456	-2.26458	-1.13966	-1.24364	1.399	-0.0115458	-0.668961	0.205165	0.0228733	-5.03659
GSM358486	0.458303	1.54827	0.637524	-0.437597	1.12741	-1.51299	-0.494733	-0.0112332	0.454924	-0.69208	0.743092	-0.388499	0.742129	-0.866817	1.03588	-0.98857	-0.555229	-0.412005	-0.131667	-0.0776797	-0.0811026	0.0973343
GSM358487	0.708512	1.24567	0.023897	0.0866437	-0.0516661	-0.24933	-0.60553	-0.733593	0.274	-0.51947	0.383531	-0.559825	0.169172	-0.628993	-0.264689	-0.328996	0.0209333	-0.325451	0.504589	-0.28664	0.254555	-0.882684
GSM358488	0.856049	-1.243	-1.60433	1.42481	1.0347	0.458526	0.40122	-0.714557	0.067211	0.479779	0.230474	-0.283211	-0.0144079	-0.27077	0.373114	-0.117208	-0.28371	-0.23745	-0.35012	0.588793	0.915682	1.71159
GSM358489	1.43569	1.45212	0.227076	0.770046	-0.713487	-0.320342	0.580655	0.599439	-0.745942	-0.340248	-0.433304	0.671007	0.311825	-0.0932466	0.467087	0.58885	0.360751	-0.278883	-0.760698	-0.33185	1.1176	4.56415
GSM358490	-1.33817	-2.12061	-0.324988	-0.399879	0.522946	0.961261	-0.537697	1.41736	1.06331	1.25663	-0.365781	0.627182	0.953968	-0.611476	0.175183	0.257468	-0.0258569	0.751543	-0.275371	0.423956	0.35947	2.77044
GSM358491	1.41558	1.9356	-0.535482	-0.740001	-0.120723	0.0383426	0.541318	-0.623831	-0.705248	-0.106444	-0.129988	-0.38866	-0.467691	-0.170161	-0.936591	-0.270568	0.48465	-0.249791	-0.770505	0.56549	-0.36821	-1.60292
GSM358492	1.03362	-0.324965	-0.513107	1.46044	-0.206006	1.10487	-0.834603	-0.927178	-1.63012	0.0394158	1.33017	1.34366	0.677641	-0.431892	-0.279078	-0.368759	0.68354	-2.11639	1.17411	0.622629	-1.89685	-0.0588527
GSM358493	3.79887	0.743955	-1.43057	-0.0625529	0.965172	0.309193	1.15138	-0.802247	0.00233858	0.291902	0.22375	0.176435	-1.29966	-0.012446	-0.311251	-0.711833	0.00559099	0.535318	-0.00428161	0.253807	0.81987	4.64274
GSM358494	3.18585	-3.1714	-0.631994	0.232986	-0.0398085	0.513408	-0.771663	1.03277	1.33428	-1.12649	1.53936	-1.09503	1.67111	0.419814	-0.979079	-0.614711	-1.06173	1.012	-0.469262	-0.157177	-0.263885	0.559353
GSM358495	-1.16443	-0.674902	0.414202	1.50932	-1.87377	-0.621962	0.671295	-1.9137	0.367801	0.916592	0.978975	-0.323078	0.0391215	-0.0818172	0.364824	-0.910972	0.0636391	-0.360042	-0.886458	-0.333469	-0.506732	-4.32556
GSM358496	1.52457	-0.67959	0.41721	0.787888	-0.653155	-0.102067	0.634714	-0.731006	0.26067	-0.344752	-0.33018	0.43289	0.960786	-0.48134	-1.12892	0.319481	0.150214	0.781738	0.0527972	0.467117	-0.250397	2.08866
GSM358497	0.752939	0.964791	0.423064	0.338385	-0.287183	-0.42216	1.72088	0.26629	0.400337	0.361394	0.102397	-0.201747	0.300513	-0.577627	1.58204	0.240723	-0.447565	0.120636	0.272125	0.932361	-0.906632	5.93596
GSM358498	-1.40033	1.06268	-0.545368	0.967099	0.256909	-0.334662	-0.751323	-1.71857	0.423188	-0.757828	-0.327206	-0.0991646	-0.193531	-0.779209	1.04606	-0.235687	0.0877494	0.538574	0.572105	-0.845153	0.0588361	-2.97484
GSM358499	1.25791	-2.51784	-1.83047	0.327706	0.506089	-1.17346	-0.263299	-0.524126	-0.311757	-0.0791837	-0.750452	1.90994	-0.785278	-0.924005	0.243242	0.75329	0.0947915	0.0266787	-0.286473	-0.0454926	-0.14531	-4.5175
GSM358500	0.786388	2.6084	-1.68341	-0.638164	0.769258	0.194833	-0.446236	-1.26744	-0.593977	0.160513	-1.24822	-0.469872	-0.521327	-0.757067	0.459876	-0.54452	0.079423	-0.515714	0.278175	-0.655438	0.0551496	-3.94937
GSM358501	1.70183	-0.356858	-0.193984	0.870161	-0.217165	1.5862	1.54868	0.391623	0.36923	-0.38642	-1.09265	0.411821	0.496774	-0.701894	0.0287452	-0.397915	-0.321157	-0.79647	0.8667	1.4419	0.410211	5.65935
GSM358502	1.6468	2.36469	0.844617	0.47913	-0.774385	-0.287728	-0.407081	0.119714	-0.335919	-0.576551	0.445301	-0.00252762	0.609874	-0.849003	-0.698099	0.532415	0.0184678	-0.422103	-0.655372	0.652919	-0.129177	2.57599
GSM358503	2.68273	0.923263	-0.730516	0.00794661	-0.640659	0.280513	-0.0918884	1.34419	-0.153508	0.696158	-0.163001	0.602697	0.840832	0.414718	-0.118177	-0.161058	0.425627	0.114825	0.0975342	-0.0601033	-0.232141	6.07998
GSM358504	1.71247	-1.22818	-0.352725	0.0527203	-0.160957	-0.0859297	2.76248	0.694738	-0.269557	-0.457896	0.356952	1.98091	-0.640044	1.41044	-0.515824	-0.108465	1.38995	1.47509	-0.457279	-0.271836	0.395222	7.68229
GSM358505	-0.779722	-2.10037	-0.761368	0.390953	-0.0161867	-0.176371	0.0467383	-0.168278	0.268553	-0.277202	-1.28779	-0.591525	-0.688494	0.75817	-0.18803	-0.440832	-0.253227	-0.207746	-0.74042	0.743716	-0.114307	-6.58373
GSM358506	-1.06376	-1.73774	-0.557587	1.80675	-1.09874	-0.189493	0.1546	0.585198	-1.07249	-0.785604	-0.251162	1.32696	0.323608	-0.112683	1.03039	0.321921	-0.00619981	-0.225778	0.469181	0.0616797	0.93072	-0.0902382
GSM358507	1.858	1.79564	-1.2893	2.07705	-0.869337	1.12888	-0.607749	0.758986	-0.914735	1.02577	1.34972	1.09179	-0.650966	-0.133478	0.241594	1.45163	-0.600872	-0.791954	0.242809	-1.08337	-0.507448	5.57266
GSM358508	0.379654	-0.780849	-1.93765	0.562991	-1.04661	-0.790813	-0.342334	0.516035	-0.190583	0.453918	-0.394558	-1.36425	-0.499688	-0.0468069	0.394535	-0.168826	-0.486232	0.103859	0.904776	-0.0705327	0.099737	-4.70423
GSM358509	1.58624	0.134444	-2.17786	-0.324366	1.44304	-0.986662	-0.708882	-0.987132	0.327065	-1.21414	-0.733383	-0.0967022	-0.181047	-0.400992	0.728453	-0.798863	-1.40863	-0.569559	0.0329245	0.288871	-0.163221	-6.2104
GSM358510	4.31143	0.918496	-1.32745	-0.529788	0.824147	-2.16066	1.99354	-1.85888	0.461481	-0.236303	0.702017	0.613421	-0.0428546	0.208048	-0.279561	-0.219979	-1.0192	-0.127589	-0.213066	-0.485585	-0.389948	1.14172
GSM358511	-2.15225	-0.264098	1.77264	4.21602	1.5772	1.65421	0.30651	-0.206266	0.447151	0.551455	0.163333	-0.161715	1.55673	-0.0919455	1.04172	-1.24236	-0.300502	-0.268911	0.217236	-0.681241	0.0737103	8.20862
GSM358512	2.88684	2.0263	-0.69354	-1.73125	0.0888247	0.443291	0.424018	1.94724	-1.94731	-0.208264	-0.0926686	-3.04743	-0.907537	-1.19631	1.14992	-0.0852522	-1.1526	2.0782	1.33928	0.848046	1.20814	3.37793
GSM358513	5.03111	-3.80852	0.262509	-2.26781	-1.24793	-0.300364	-1.88489	-0.295133	0.847363	-0.768411	0.334264	0.545994	1.03725	0.495763	0.229976	-0.475043	0.900851	-0.777053	-0.869432	0.533864	-0.171535	-2.64717
GSM358514	1.5847	1.04527	-0.431744	0.0807192	-0.679595	0.357234	0.39204	-1.02233	0.503002	-0.422839	0.102098	0.430381	0.925256	0.569423	0.311503	-0.349336	0.136518	-0.518096	-0.964352	0.0489506	-0.139252	1.95954
GSM358515	4.62419	-3.02037	-0.616012	-2.33259	-0.545823	0.113451	-2.09825	-0.944735	0.689351	-0.579945	0.937373	-0.607683	0.88477	0.68829	0.167587	-1.75068	0.608619	-0.738367	0.133814	-0.759262	0.222946	-4.92332
GSM358516	-0.0724373	-1.79246	-2.23342	-0.157508	-0.817073	0.475701	-0.27111	0.393591	-1.58403	-1.72923	0.724522	-0.836277	1.04966	0.388662	0.535501	0.38337	-0.848879	-0.281677	-0.391829	-0.376248	-0.394339	-7.8355
GSM358517	1.07058	1.44615	1.26556	-0.930444	-0.479405	-0.673401	-1.08732	0.495048	0.151797	0.11405	-0.619879	-0.00497189	-0.469687	0.319206	0.231281	0.224866	0.991987	0.330219	0.29417	0.497353	0.0213096	3.18848
GSM358518	-1.36056	-0.935563	-0.904166	2.65488	-1.01824	-0.133021	1.86048	1.27738	0.940652	0.823281	0.355851	0.164808	-0.0144218	0.374366	0.759783	-1.07926	-0.223655	-0.258022	0.44649	-0.0412332	0.230843	3.92067
GSM358519	-2.05906	0.300478	1.87058	0.291026	1.83786	1.43213	-1.09215	0.627353	0.958704	1.37141	0.803718	-0.760458	0.80862	-0.38292	1.23792	-0.665917	0.602119	1.04803	0.350178	-0.453251	0.300299	8.42666
GSM358520	2.23799	2.71521	-0.459375	-0.110403	-0.786542	-0.340892	0.274702	-0.316447	0.800209	-0.0921454	1.02564	-1.40205	0.0419147	-0.58783	-0.0484736	-0.992034	1.12751	-0.0756272	0.35514	-0.260337	0.12491	3.23107
GSM358521	0.633125	1.90697	-0.539744	1.63585	-0.685749	0.242414	-0.585445	1.73497	-0.245019	0.130918	1.39713	1.35538	-1.21033	-0.883717	0.0903557	-1.04196	1.17488	-0.596299	0.387096	-0.120338	-0.445704	4.33479
GSM358522	-1.93003	-1.02584	-1.36629	1.60666	-0.539909	0.517369	-0.345561	-0.484406	-0.744764	0.0872785	-0.587655	-0.275969	0.262538	0.201382	0.0470228	-1.09363	0.0574417	0.197223	0.0556488	0.576017	0.0193457	-4.76613
GSM358523	-0.584927	-0.356796	-1.06716	-0.148006	0.727396	-0.529093	-0.84668	0.349896	1.2198	1.43657	-0.550474	-0.109145	-0.00713068	-0.558579	0.0396813	1.28782	-0.167056	0.61917	0.273759	-0.14755	0.181606	1.0631
GSM358524	1.1783	0.565461	-0.715705	0.852339	0.745666	-0.150306	0.0266037	-0.893441	0.260279	0.522339	-0.0174754	1.07103	-0.484916	0.713306	0.422295	-0.682024	0.536774	0.415064	0.477375	-0.834788	-0.0463771	3.9618
GSM358525	2.43387	2.36032	-1.01863	-0.830021	0.166574	-0.263157	0.0242542	-0.173215	-0.495648	-0.181494	0.773514	-0.633997	-0.547614	-0.18496	-1.08125	-0.571844	-0.38913	-0.321422	-0.451492	-0.371384	-0.291205	-2.04793
GSM358526	0.0203032	-1.54613	-0.184249	-0.486243	-1.30597	0.477572	-0.827261	-0.614409	-1.04134	0.0597331	-0.678536	-1.05887	-0.441369	-0.348931	-0.330801	-0.0658399	-1.27824	-0.0428162	0.970336	0.399687	-0.202476	-8.52585
GSM358527	0.113462	2.00838	-2.01269	0.176969	1.42708	-1.66161	0.0573326	0.23393	-0.18462	0.220019	0.655485	-0.533833	0.774103	-0.248995	-0.459022	1.03103	-0.384101	0.187184	-0.20555	-0.18234	-1.09758	-0.0853666
GSM358528	0.146498	1.73112	-0.187646	-0.277704	-1.00207	0.03649	0.955166	0.259421	-0.476689	1.05318	1.29399	-0.152436	-0.341775	-0.0236161	-0.251772	-0.904423	-0.750925	0.542545	0.646073	-1.3553	0.836682	1.77681
GSM358529	-0.300297	-0.923839	-0.467368	0.340183	0.932019	-0.35576	-1.44263	-0.389299	-0.769833	0.147519	-0.749523	-0.168919	-0.454392	-0.598502	0.267689	0.218587	0.689432	-0.375511	-0.111873	-1.13593	-0.175923	-5.82417
GSM358530	0.847899	-0.966048	1.11967	0.874056	0.924878	-0.114499	-1.56006	0.323961	-0.816749	-0.41846	-0.0906633	-0.0433692	-0.312489	0.336112	-0.976141	0.276772	0.261494	-0.204882	-0.631271	-0.931099	-0.0981132	-2.199
GSM358531	-0.325448	-0.244293	-0.197145	0.495452	-2.31883	-1.0308	1.40211	0.191714	1.22247	-0.317254	-0.346313	-0.457102	0.453487	-0.426331	0.122397	0.697149	-1.7797	-0.483891	0.328074	-0.0603718	-0.219105	-3.29373
GSM358532	-0.778771	0.0291245	-0.545919	0.561881	0.940367	-0.986438	-0.648309	-0.230096	-0.859711	-0.107326	0.145007	0.420281	-0.60257	0.573661	-0.48377	0.0236179	0.776718	0.83026	-0.257357	-0.214474	-0.367631	-1.78145
GSM358533	0.432708	-0.868818	0.266022	-0.0762195	-0.199821	-0.203489	-0.0945456	-1.93341	0.0318975	0.758975	-0.311088	-0.968258	-0.899295	0.0556774	0.288164	0.930829	0.203258	0.168489	-0.59537	-0.0199906	0.119292	-2.91499
GSM358534	1.31479	-0.392407	-0.840397	0.478682	0.680645	-0.986061	-0.400702	0.89386	-1.20788	1.28363	0.752173	0.52073	-0.685325	-0.754032	-0.405261	0.657409	0.0804236	0.458688	0.332444	0.139147	-0.445065	1.47549
GSM358535	0.753311	0.321467	0.369433	1.15585	-0.126402	1.73431	-0.540695	0.640002	0.17518	0.481824	0.310468	0.583439	0.374124	-0.195883	-0.500716	-1.17583	0.614144	-0.434607	0.292756	-0.683075	-0.737182	3.41192
GSM358536	1.09885	1.27887	1.7138	1.49403	-0.503358	0.0938049	-0.12048	0.311678	-0.843203	0.59973	-1.36055	-0.156466	-0.173194	-0.49694	-0.161876	0.119196	0.334621	0.354149	-0.557393	0.263912	0.548324	3.83751
GSM358537	0.415228	-3.05887	-1.07079	0.285585	-1.41598	0.350778	-0.114982	1.04373	-1.12868	-0.159498	0.161601	-1.39497	-0.262032	-0.915184	0.447459	0.571406	1.1443	0.906775	0.108168	0.180211	0.0806623	-3.82508
GSM358538	-0.613042	-0.24153	-1.30893	1.29628	0.194121	-0.101465	-1.14581	-0.214782	0.829963	-0.751472	0.331292	0.872086	-0.416062	0.697553	0.846137	-0.589931	-0.429749	-0.234032	-0.385896	-0.115439	0.0497406	-1.43097
GSM358539	-2.08169	-1.39541	-1.49106	1.96389	-1.00907	-1.47801	0.130373	0.418598	-1.35015	0.67918	-0.775627	0.543343	-0.224176	0.125601	1.07641	0.583946	-0.561904	-0.882728	-0.140832	0.515619	0.0484438	-5.30526
GSM358540	-0.757137	-4.07412	2.91272	-1.64945	0.563653	-0.62884	-0.542274	-0.919063	-1.01156	1.14154	1.64748	-1.43457	-0.209191	0.848515	0.88023	1.37307	1.77071	0.413568	1.43276	-1.25407	0.114895	0.618868
GSM358541	3.09201	-1.40599	1.73247	-0.289293	3.25614	-2.15217	1.60399	-1.92408	-0.0616048	-0.44024	1.41669	-0.310446	-1.08677	0.240622	0.119187	0.0473619	-0.0581406	-0.300913	-0.0267959	-0.401078	-0.73894	2.31201
GSM358542	-1.23556	-2.65149	1.64631	-1.00145	0.684958	-0.908046	-1.95104	1.97833	1.73291	-1.29531	-0.194957	-1.25749	-0.339264	-2.49357	0.269827	0.212965	-0.12739	0.340148	-0.368325	0.678633	0.236736	-6.04308
GSM358543	0.815712	1.56583	0.558539	-0.657495	-1.19594	-1.55644	1.85453	0.255872	-0.65749	0.185773	1.24649	1.12531	-0.108671	0.0861193	2.12271	-0.478962	-0.794837	-0.0826961	-0.348853	-0.0291083	-0.404817	3.50159
GSM358544	-2.26011	-4.22987	-0.117036	-0.379016	-0.750155	-0.0556182	1.48713	-1.99646	-0.743463	0.237357	0.996712	-1.02462	-1.05149	-1.13592	0.00508462	1.52075	0.498687	-1.43197	-0.718659	-1.34625	0.995337	-11.4996
GSM358545	0.228738	0.397064	0.664135	-1.07972	0.53624	0.216418	-0.316688	0.517509	-0.693954	-1.76101	-0.268505	0.269592	-0.680877	-0.299117	0.336743	0.720128	0.00476378	-0.756383	-0.212884	0.148208	0.302138	-1.72747
GSM358546	-0.148228	2.84634	0.169601	-2.28921	0.0700817	0.700446	-0.932208	0.259224	0.0416971	-0.877172	0.705262	-0.290433	-0.956136	-0.858321	-0.645569	0.119325	-0.0961956	-0.128411	-0.43107	1.33873	0.115648	-1.2866
GSM358547	-0.580002	-1.67018	-3.3094	-0.79989	1.59155	2.77462	1.01678	0.693559	0.439563	0.3657	-1.57555	-0.92	0.472302	-0.447571	-0.51041	1.3066	0.607357	-0.328625	-0.777063	-0.331916	0.19936	-1.78322
GSM358548	-0.476296	0.919635	-1.26831	-1.95538	1.04743	-0.39006	0.553157	-0.829879	0.407175	-0.63469	1.85878	0.322116	0.674467	0.898469	-0.267644	0.12211	0.832007	1.01289	0.296877	-0.651974	0.683841	3.15471
GSM358549	-2.82633	0.89863	-0.240458	-1.99421	0.810093	0.377573	0.755948	-2.43883	-1.04086	1.75556	1.13291	-0.85027	0.105211	-0.766214	-0.259744	-0.102299	-0.241392	0.948797	-0.147858	0.343212	-0.462304	-4.24283
GSM358550	-3.87655	-2.04976	-0.849323	-3.06942	1.86517	1.24363	-1.53431	0.00791569	0.532531	2.09949	0.398526	0.75999	0.398727	-0.494659	0.162706	0.875151	-0.897443	0.617071	-0.941636	0.982334	0.712968	-3.05688
GSM358551	-0.931049	4.13532	0.507383	-0.898358	0.476361	0.62854	-0.65875	-1.09749	0.402317	0.0133477	-0.52261	-0.443409	-0.258646	0.834713	-0.214126	0.65143	0.228702	0.854035	-0.29306	0.49207	-0.0816246	3.8251
GSM358552	-1.291	-0.632568	1.2822	-0.577434	1.49063	-0.810683	-0.791916	1.0632	-2.26485	-2.57659	1.13088	-0.893679	0.429584	-0.272165	-0.200917	-1.5943	-0.374007	0.166707	-1.09833	-1.13033	-0.183872	-9.12943
GSM358553	-1.03901	0.0787666	1.4374	-1.01904	1.11169	-0.346232	1.07615	0.260413	0.651102	-1.74186	-0.586852	0.119331	0.229518	0.532458	-1.32845	-1.08779	-0.265214	0.315365	0.626568	0.131529	-0.790028	-1.63418
GSM358554	-4.31959	3.16576	0.336065	-0.190393	0.42575	-0.120412	-0.10905	0.644774	0.697581	0.0359622	0.463332	1.11091	0.193413	0.83292	-1.1992	0.678024	0.742675	-0.71001	-0.477205	-0.597418	-0.0722012	1.5317
GSM358555	-1.07951	1.14979	-1.38325	1.1039	1.62342	-1.59156	-0.628609	0.642751	-1.23461	-0.0908255	-0.864734	0.449527	0.60559	-0.233001	-0.795515	-0.495235	-0.0545465	0.307768	0.824484	-1.69501	0.4524	-2.98679
GSM358556	-5.63527	-1.73357	-0.836424	-0.238852	-0.989723	0.566419	0.567059	-0.665315	0.594524	0.398701	0.475818	0.508294	0.29488	-0.124638	0.0840132	-0.378305	-0.608303	-0.261594	-0.436733	-1.00917	0.454142	-8.97405
GSM358557	-2.38977	-0.262786	1.69598	0.738364	0.0743302	-1.43292	-0.794278	0.409654	-0.585298	1.14455	0.748735	1.18567	-0.59429	1.47728	-0.344606	-0.0170515	1.57437	-0.671379	0.0570457	0.914165	0.0370352	2.9648
GSM358558	1.98594	-3.92866	1.35067	-0.910059	1.31576	1.30282	-1.02913	1.71999	-0.0812165	-0.170695	1.51898	1.05393	-3.21458	0.621632	-1.15366	0.377713	0.552882	0.665483	0.679404	-0.845409	-0.11393	1.69787
GSM358559	-2.77235	1.95274	1.63553	-1.20142	-1.39046	-0.490192	-1.00467	0.124273	1.10978	-0.410243	-0.0615454	-0.0578907	0.753734	0.103077	-0.60264	0.627296	0.19064	0.225068	-0.812713	0.560666	0.453485	-1.06784
GSM358560	-3.57794	-1.9575	1.97058	-0.825994	0.743428	-2.95064	-0.132115	0.033344	1.17267	-0.252249	-0.232372	0.060945	1.17325	0.2031	-1.38902	-0.66498	0.430928	-1.00006	0.564673	0.561942	-0.96487	-7.03288
GSM358561	-3.06724	0.802739	-0.0479624	-0.518805	-0.0844583	0.488941	-0.130062	-0.530307	-0.0559297	-0.248876	0.41519	0.865808	-0.525577	-0.412942	0.243511	0.204478	0.708428	0.62949	0.741127	-0.529024	-0.312323	-1.3638
GSM358562	-2.90167	-0.474381	1.16462	0.0524661	-0.0782606	-0.0964496	0.548031	-1.90293	1.15062	0.145923	0.175909	0.225754	-0.763924	0.0084378	-0.149442	-0.267306	0.752838	0.471437	-0.144675	0.859387	-0.0196348	-1.24326
GSM358563	0.415775	2.71462	-0.266604	-1.58433	0.303368	-1.95188	0.374325	1.05299	-1.07087	-0.956303	0.903008	0.755726	1.11732	0.423154	0.184364	0.575094	-0.186223	0.420881	0.713151	1.23037	0.293034	5.46097
GSM358564	1.18687	0.19033	1.89784	0.740909	-0.39999	0.812244	-0.433906	0.464547	1.13726	-1.65622	0.559688	0.731639	-1.68235	-1.33792	1.34181	0.102572	-0.0946853	-0.590541	0.662397	1.16061	-1.4537	3.3394
GSM358565	1.466	-0.180011	-0.77591	1.119	1.67292	-0.540143	1.07632	-0.158473	-0.688243	-0.398178	-0.885727	1.04218	0.706648	-1.09526	-0.36487	1.86383	1.35773	0.0316784	-0.509214	-0.631123	0.103895	4.21305
GSM358566	-4.01551	-0.112169	1.59974	0.643808	-0.671356	-0.457922	0.663514	0.0381366	-0.0690417	0.113511	0.47737	-0.285302	-0.922378	-0.474766	-0.430194	-0.101443	-0.388161	-0.149494	-0.385437	-0.101974	-0.212355	-5.24142
GSM358567	0.924886	-0.525831	-0.54494	-1.20142	1.13016	-0.155682	-0.116274	-0.0329677	0.041839	-0.245513	0.109892	-0.55765	0.757182	0.618973	0.0338233	-0.422296	0.169198	-0.419156	0.629909	0.173993	-0.201298	0.166826
GSM358568	1.80472	0.19917	1.00406	-1.04083	0.925847	-0.27134	0.937411	-1.03557	-0.975475	-0.118724	-0.0139762	0.217922	0.34265	-0.31521	0.21097	0.115913	0.168067	-1.6004	0.689706	0.996361	0.49684	2.73811
GSM358569	-0.801096	-0.753835	-0.671336	0.586839	2.00078	0.0702545	0.179648	1.49019	2.15084	-1.15874	-0.361369	-0.460729	1.66068	-0.104136	0.147988	-0.372088	-0.0641245	-1.85279	-0.0267657	-0.240558	-0.461342	0.958301
GSM358570	0.483718	-0.541148	0.135799	-0.508994	0.896864	-0.431159	-0.478864	-0.500678	0.242868	-0.732676	0.272416	0.193622	0.892588	0.701812	0.798674	-0.216933	-0.623478	0.827806	0.380204	-0.160076	-0.334395	1.29797
GSM358571	-0.952571	0.166749	1.13564	2.27193	-1.3173	0.139279	-0.610914	1.47274	1.67863	-0.372543	0.0802446	0.0947962	0.0472128	-0.258149	0.339574	-0.495568	0.919934	0.318039	0.366135	0.244218	-0.154404	5.11367
GSM358572	-0.241353	-0.952073	-0.876325	-0.28364	-0.519577	-0.425133	-0.741057	0.16744	-1.15588	-0.333152	-1.1535	-0.880112	1.53248	0.352944	-0.0691578	0.966309	0.373279	0.126337	0.456571	0.484616	0.256291	-2.91469
GSM358573	-1.12275	0.739942	-0.747017	0.580006	-0.206904	0.540217	-0.356059	-0.221796	-0.468534	0.303204	0.114451	-1.02904	-0.820549	0.435715	-0.168497	-0.436053	0.0421551	0.22401	-0.476266	0.445212	-0.032903	-2.66145
GSM358574	2.47816	-0.515666	3.12363	-1.09387	-0.404141	0.0413226	-0.327574	0.592662	0.878788	0.94619	-1.41777	-0.12822	-0.652869	-0.978197	-0.0527203	-0.373661	-1.17132	0.737875	-0.657113	-0.437648	-0.421561	0.166281
GSM358575	0.214618	-0.56473	-1.25813	1.45531	1.40169	0.32815	-0.187479	0.206607	2.18565	0.631922	0.70136	-1.22627	0.318738	-1.25295	-0.967015	-0.987213	0.12988	-0.903578	-0.709605	1.69704	0.682651	1.89665
GSM358576	0.318215	-0.822978	1.59827	0.741422	-2.78115	-0.00473468	0.379711	-0.178947	-1.70427	-1.3316	0.796104	0.887409	-0.0447838	-0.241049	0.690783	0.840614	-0.449693	-0.0877166	0.856327	-0.437383	-0.131636	-1.10707
GSM358577	-0.413838	0.0477327	0.732442	0.696301	-1.05125	-0.865881	0.626762	0.170849	-0.545823	0.638027	-0.829978	0.645692	0.0624314	0.839474	-0.567678	0.489596	-0.368563	0.428461	-0.127357	-0.152915	-0.904518	-0.450032
GSM358578	0.260135	0.426799	-1.25734	1.19315	0.663861	-1.5198	-0.826909	-1.23874	0.516144	-0.62181	-0.373836	0.123397	0.0371132	1.22456	-0.864277	1.74943	-1.4805	0.810367	-0.482245	-0.757512	0.834994	-1.58302
GSM358579	0.167238	-0.285728	2.0924	2.09631	-0.647651	-1.6803	0.299532	-0.95797	1.53237	0.283416	-1.12696	0.574677	0.209789	-1.27575	-0.288471	0.261918	-0.362668	0.0932685	0.257236	-0.303407	0.0833165	1.02257
GSM358580	0.496393	0.723021	-1.27692	1.45751	-0.158785	-1.21558	-0.0116455	0.765621	0.727407	-0.0499733	-0.0760392	2.03501	1.07545	1.05254	0.748026	-0.547106	0.471568	0.659513	0.399035	-0.0329566	0.727308	7.96941
GSM358581	-0.828973	0.0941662	-0.481513	0.414764	-0.76495	0.547552	0.444688	-0.969388	-0.0915626	-0.351666	0.266462	0.0345725	-0.846809	0.924652	0.0115445	0.681963	-0.901336	-0.242811	-0.378482	-0.295592	-0.362606	-3.09532
GSM358582	-1.77871	0.494132	-0.408531	0.588407	0.441854	0.796837	-1.0043	-0.0627393	-0.624915	0.430241	-0.226335	-0.473704	-0.605458	0.207927	0.133437	-0.402471	0.247376	0.179925	0.0126538	0.642764	-0.695867	-2.10748
GSM358583	-0.112214	-2.07922	0.39879	1.21941	-0.419155	-0.0512892	-0.872273	-0.788243	0.533305	2.49623	0.476479	-1.68012	-0.522802	0.543357	-1.89632	0.633787	-0.212723	0.493922	0.766952	0.736511	-0.317279	-0.652902
GSM358584	4.20042	-2.65555	2.02556	-2.26831	-0.547484	-0.888611	-0.859789	-1.48099	0.655915	0.511256	-1.30387	1.7317	0.933778	-1.24251	-0.23729	-0.372633	-0.170321	-0.173662	-0.301555	0.244176	0.0570991	-2.14268
GSM358585	-1.19232	-0.847695	-0.705073	0.811354	-1.46499	-0.0439606	-0.0901232	0.490879	0.742027	0.145677	0.0371899	0.224932	-0.296108	-0.307508	0.221136	0.200129	0.0601242	0.0678507	0.378326	0.894489	0.224757	-0.448908
GSM358586	-0.617329	-0.300545	-3.87617	0.372248	-1.10106	-0.683563	0.0988804	0.455504	-0.617959	0.3569	-0.185473	-0.514314	0.000505944	1.04206	0.612169	-0.255481	0.988412	0.456766	0.655487	-0.374567	-0.268896	-3.75642
GSM358587	1.56745	1.15959	0.676187	1.97751	1.87067	-0.587454	1.23964	-1.92229	-0.682876	-0.977972	-0.995356	1.27228	-0.874535	0.274041	0.133906	-0.285198	-0.162218	-0.1385	-0.568901	0.935636	0.830847	4.74246
GSM358588	-1.61597	-0.106101	-0.705559	0.96328	-0.13323	-0.991127	-0.153028	-0.535205	0.41904	-1.1879	-1.2368	-0.719605	0.619353	-0.786716	-0.197614	0.626665	1.18593	0.443181	-0.0157491	0.81943	0.357169	-2.95056
GSM358589	-0.873266	1.25915	-2.61237	0.732011	-0.0818857	0.478387	-0.442772	0.563118	-1.05516	-0.320039	-0.0106755	0.473397	-0.540561	-0.0450851	0.441321	-0.203893	-0.0485276	-0.304142	-0.188214	-0.30603	0.112463	-2.97277
GSM358590	0.833819	0.780524	1.06052	0.765393	0.217375	-1.05117	1.22198	0.942631	-0.538515	-0.217602	1.18053	0.282028	0.233302	-0.272999	0.812709	-0.378664	-0.786546	0.346776	-0.183869	-0.576	0.603784	5.27602
GSM358591	1.30608	0.104646	1.25255	0.646491	2.37269	0.475959	0.294377	0.0929328	-1.33113	-0.770185	0.457997	-0.945536	0.0679351	-0.28305	0.724013	-0.93784	-0.306342	-0.250136	0.323959	0.499586	-0.23596	3.55904
GSM358592	0.114185	-0.912164	-0.721032	1.13452	0.26996	-1.55747	0.751087	-0.694995	-0.136016	0.554258	-0.641297	-0.237909	0.0898173	0.932691	-0.0314304	0.90193	1.14824	-1.31076	0.558674	0.308074	-0.27434	0.246025
GSM358593	-1.72671	1.06989	0.277299	0.39473	-1.04225	-1.15594	0.563722	0.487805	1.30179	-0.294638	-0.0105093	-0.38626	0.352837	-0.445094	0.432742	0.705649	-0.338981	0.267414	-0.525361	-0.140783	0.363537	0.150899
GSM358594	1.3415	-1.71806	-3.08828	-1.16137	0.140361	2.215	-0.329511	-0.30298	0.559769	2.12396	1.52944	2.13456	1.0886	-0.597467	1.10177	0.0389879	-0.00486568	0.248126	-0.249371	0.311034	0.0481659	5.42935
GSM358595	1.59769	1.38057	1.52033	0.575947	-0.53254	-0.0933966	0.869753	-0.516398	-1.07924	0.113662	-0.427276	0.330437	-0.515633	-1.17857	0.592606	0.22122	-0.801738	-0.198138	0.722474	-0.155054	1.31833	3.74503
GSM358596	-0.21527	1.21258	1.8358	2.30728	1.71731	1.03921	-0.403137	-0.737811	-0.53673	-0.177194	-0.948233	-0.0175622	-0.704829	-0.185456	0.665874	-0.116496	-0.390841	0.702454	0.273422	0.884581	0.982585	7.18752
GSM358597	1.97145	-0.923354	1.46621	-0.435691	-1.19714	-0.681478	-0.803863	0.133923	0.590507	-0.681604	-0.564584	0.365	0.118879	0.454697	-0.418177	-0.116934	0.710041	-0.132115	-1.09106	0.37897	0.296621	-0.559707
GSM358598	-2.38791	0.176744	-0.193216	1.80021	3.62002	0.616724	-1.73095	-0.822063	0.418445	-1.50224	0.572697	-0.47352	0.453317	0.164132	0.683419	0.28424	0.450954	0.633351	-0.00661416	-0.10073	-0.205358	2.45165
GSM358599	0.635028	0.739869	-0.292064	1.39973	0.136844	0.508853	0.314097	1.01252	2.11229	1.06958	-0.0951589	-1.21043	0.188556	-0.314824	-0.159039	0.144533	0.00747996	-0.8195	1.29076	0.549554	-0.143396	7.07528
GSM358600	1.09719	0.972962	-2.71707	0.145782	0.196881	-0.610975	-0.0342738	-0.870501	0.0652842	0.252235	0.514922	-0.421606	0.385865	0.113039	1.32599	0.124686	0.189097	0.629642	-0.546741	-0.244089	-0.129985	0.438335
GSM358601	0.257323	1.28002	1.31127	1.54297	0.939366	-1.32668	0.739574	-0.275726	1.97617	1.3257	0.0179875	-1.36795	-0.0172858	0.317118	0.0158762	-0.280081	0.828671	-0.6269	0.151273	-0.130838	-0.583018	6.09485
GSM358602	0.793579	-0.966779	-1.8926	0.422616	0.550094	1.63646	0.919181	1.31844	-0.812132	1.47218	-0.475549	0.371157	-0.546434	-0.254813	-0.213031	-1.14985	-0.0309739	-0.295452	0.484728	0.0729418	-0.285861	1.11791
GSM358603	1.20924	-3.56607	-0.045765	0.0277928	-1.67176	-0.688463	0.289415	0.0532726	0.0360422	-0.705111	0.494791	0.257154	0.720122	0.298418	0.409928	0.155988	-0.212329	0.322299	-0.438263	0.00101176	0.273262	-2.77902
GSM358604	1.40593	-0.203371	-1.02721	0.773225	0.642922	0.751273	-1.46535	-0.660072	1.35481	-0.736119	-1.45922	-0.0838374	0.0868111	0.345827	-0.344593	-0.216127	0.33872	0.436592	0.643528	-0.245317	0.32503	0.663462
GSM358605	0.0181589	1.12448	0.0178852	0.970318	-0.76335	0.424576	-1.12504	-0.510555	-1.78029	-0.78956	-1.16026	0.231574	0.128428	-1.49419	-0.122391	-1.23436	0.697841	0.936128	0.823822	0.189291	-0.145966	-3.56347
GSM358606	0.735787	-0.0889508	-0.965327	0.148994	0.526338	0.0377481	-1.13868	-0.89634	-0.230732	-0.144081	-0.0143014	0.476431	0.255288	-1.26751	1.05204	0.246183	-0.0115125	-0.0608813	-0.586876	-1.13305	-0.089261	-3.1487
GSM358607	1.82517	-2.31337	1.47856	-0.578291	-1.35926	0.463602	-0.280905	0.588592	0.79816	0.171851	0.980112	0.401715	-0.531618	-0.354683	-1.0453	-0.602198	-0.116974	-0.0855642	-0.758562	0.731663	0.397716	-0.189594
GSM358608	0.144016	0.720566	0.235308	-1.61366	-1.36955	3.34644	-0.0506158	-1.17876	1.28845	-1.84758	2.8205	0.537678	1.31596	-0.0402268	-0.0994468	0.551182	1.207	0.145337	0.687554	0.133128	0.364369	7.29765
GSM358609	0.0844064	-2.3371	0.251823	-0.994237	-0.605606	0.907973	-0.281134	-0.406989	1.28433	-0.738672	0.879991	0.14783	1.08814	0.420298	-0.485063	-0.522715	0.364646	0.700673	-0.122099	0.301175	-0.0989375	-0.161265
GSM358610	-3.44322	-1.4646	1.1461	1.50603	0.152424	2.19852	-0.882405	-0.944407	-1.00029	-1.47713	0.352778	1.36934	-1.37488	-1.42186	0.911078	-1.03059	-0.332156	-0.384769	-0.878982	0.0848437	-1.04128	-7.95545
GSM358611	0.960303	0.838805	1.69843	-0.760348	-0.503412	-1.04832	0.678028	-0.367351	0.557179	0.0443376	-0.85861	-0.259611	0.137949	0.26516	-0.310603	-0.0191215	-1.01244	-0.137663	0.266664	0.29481	0.768786	1.23298
GSM358612	-1.44559	0.550296	0.220342	-1.3023	-1.38665	1.91401	0.181939	0.220027	-0.390351	0.3409	0.103435	0.859221	-1.9132	-0.819462	-0.682412	-0.630083	-0.044842	0.441196	0.517238	0.360793	-0.0787475	-2.98423
GSM358613	-3.98006	0.360864	-0.706265	-0.271873	-0.609539	0.0851162	0.458765	-0.884243	-0.431252	-1.12869	0.106834	1.65948	-0.161617	0.527651	0.104722	0.386407	-0.518926	1.40164	-0.00368235	0.165693	-0.0284444	-3.46741
GSM358614	-3.36424	-1.39395	-2.01116	1.66661	1.37754	-1.00529	0.659514	1.62237	0.644567	-0.727782	0.900102	-1.14569	-0.307296	1.00475	-0.740895	0.801589	-0.298434	-0.764591	-0.611501	0.102317	0.291111	-3.30036
GSM358615	-2.9563	-0.0657129	1.17923	-1.65361	-0.317559	0.484657	1.30784	0.242431	-1.56987	1.26313	0.625411	0.973791	0.871023	-0.946619	-0.687266	-0.0738261	-0.211633	-0.155462	-0.695279	0.238414	-0.454157	-2.60137
GSM358616	-1.96514	0.550496	-1.77233	-1.28511	1.40765	0.531278	-1.01228	1.31733	-0.28005	-1.63688	0.159778	1.32731	0.628239	1.27055	-0.152783	0.832585	0.164253	-0.613799	-0.409562	-0.540168	0.134126	-1.34453
GSM358617	0.186106	-0.111323	-1.43038	-0.607398	0.802429	-1.37008	0.248258	1.71863	-0.267016	0.0737301	0.925674	0.741746	-1.13385	-0.307705	0.0364297	-0.509275	-1.407	-0.548092	-1.0889	0.704167	0.0977479	-3.24611
GSM358618	-3.75634	-0.571946	-3.46124	-0.00104721	0.812043	-1.00725	0.760897	-0.46035	-0.205019	-0.963602	-1.4752	2.00282	0.0889636	0.0044806	-0.525656	-1.28551	-2.00039	1.56173	0.256145	-0.908559	-0.0729162	-11.2079
GSM358619	-3.61224	-2.55813	0.535608	-1.29143	-0.115852	0.227087	2.14293	-0.795459	0.194601	-0.104091	0.181098	-1.26961	-0.875635	-1.29738	-0.770995	0.051794	-0.307755	-0.942965	-1.11523	-0.693137	-0.469155	-12.886
GSM358620	-1.37974	1.15812	3.91952	-0.524582	-0.399879	-0.468594	0.48416	-0.147879	0.482627	0.0749117	0.553731	-0.290056	-0.131046	1.12219	-0.498042	-0.514138	0.159161	-0.251676	0.532155	-0.999978	0.590512	3.47147
GSM358621	2.19235	-0.707513	-0.326277	0.787763	0.869174	-2.01487	1.60733	-1.69599	0.340378	-0.190536	-0.651793	0.72507	-0.26403	0.447493	-2.27676	-0.394516	0.564408	-0.930957	0.765028	0.478874	-0.194301	-0.869682
GSM358622	1.84854	-0.269236	0.503155	0.364389	-0.65552	0.707772	-0.150822	0.171502	-0.651488	-0.32718	-1.59681	1.57761	1.09038	-0.731551	0.117059	-0.157624	0.449329	0.204521	0.180568	0.150673	0.769736	3.59501
GSM358623	-3.12991	0.959511	-1.3487	1.03586	-0.304973	-1.07762	-1.55849	0.695659	0.601742	-0.127407	0.432583	0.164302	-1.8113	-0.520537	-2.20987	0.235981	0.786992	0.504029	0.961502	0.0224595	-0.278012	-5.9662
GSM358624	-0.349673	-0.592542	-0.614942	-3.01458	0.986645	-3.6117	-0.132574	1.73534	0.29824	0.776794	-0.0259299	0.183299	0.299262	0.187622	1.56006	0.542616	-0.0667374	0.412558	0.255493	0.57905	-1.05692	-1.64862
GSM358625	0.158824	-1.04161	0.380031	0.363103	0.906513	0.310081	1.65993	-0.678715	-0.236668	0.413138	0.480328	0.0819753	-1.04118	0.726782	0.543845	-0.539096	-0.24358	-0.316432	-0.581411	0.573857	0.288112	2.20782
GSM358626	-2.85479	0.907874	0.270883	-0.0849863	-0.508866	0.20626	0.121326	0.982419	-0.523252	-1.11041	-0.231633	0.908273	-1.1146	0.565595	-0.461698	0.00244816	-0.584026	-0.535418	-0.206062	-0.122981	0.0201404	-4.35349
GSM358627	-2.38632	0.564383	-1.52778	-4.53994	0.409319	0.310633	0.113819	-0.580959	2.22344	4.03212	0.322847	2.13823	-0.490231	-0.0235705	1.27285	0.266678	0.0859154	0.174068	-0.516439	0.206586	0.640293	2.69595
GSM358628	0.607155	0.514899	1.35756	0.495891	1.14521	1.0925	-0.491428	-0.0525833	-0.993911	-0.465765	1.35593	-0.23415	1.31441	0.564215	-1.4287	0.56231	0.355763	1.08364	-0.458891	-0.120256	1.0237	7.2275
GSM358629	-2.84782	-0.729044	1.0438	2.20859	0.542832	-1.90289	1.32285	2.34928	1.42867	0.568932	0.925984	0.592329	-0.573147	0.665623	1.12015	0.597276	0.550968	-1.22611	0.440345	0.397545	1.64636	9.12253
GSM358630	0.102089	-0.872797	-0.770224	0.0882458	0.398636	-0.16064	0.903025	-0.435735	0.377328	-0.405971	0.254087	-0.437337	-0.239759	0.335901	-0.297905	-1.16663	0.515388	0.318883	-0.864188	-0.0976807	-0.13651	-2.59179
