# Supplementary material for: Hematopoietic Gene Expression Regulation Through m6A Methylation Predicts Prognosis in Stage III Colorectal Cancer
Source: Front Oncol. 2020 Sep 30;10:572708. doi: 10.3389/fonc.2020.572708 (PMC7556240; doi:10.3389/fonc.2020.572708)
Supplement: Supplementary Figure 1 — Results of PCA in view of patients from GSE39582 and 21 m6A regulators (A,B). Consensus index after regrouping cases by PCA (C). Heatmap of 21 m6A regulators expression in GSE39582 (D). [file Data_Sheet_1.zip › Data Sheet 1/Supplementary Materials/Table S5.xlsx]

## Sheet: GSE39582stageIIIKEGGGSVA
Sample_ID	KEGG_GLYCOLYSIS_GLUCONEOGENESIS	KEGG_CITRATE_CYCLE_TCA_CYCLE	KEGG_PENTOSE_PHOSPHATE_PATHWAY	KEGG_PENTOSE_AND_GLUCURONATE_INTERCONVERSIONS	KEGG_FRUCTOSE_AND_MANNOSE_METABOLISM	KEGG_GALACTOSE_METABOLISM	KEGG_ASCORBATE_AND_ALDARATE_METABOLISM	KEGG_FATTY_ACID_METABOLISM	KEGG_STEROID_BIOSYNTHESIS	KEGG_PRIMARY_BILE_ACID_BIOSYNTHESIS	KEGG_STEROID_HORMONE_BIOSYNTHESIS	KEGG_OXIDATIVE_PHOSPHORYLATION	KEGG_PURINE_METABOLISM	KEGG_PYRIMIDINE_METABOLISM	KEGG_ALANINE_ASPARTATE_AND_GLUTAMATE_METABOLISM	KEGG_GLYCINE_SERINE_AND_THREONINE_METABOLISM	KEGG_CYSTEINE_AND_METHIONINE_METABOLISM	KEGG_VALINE_LEUCINE_AND_ISOLEUCINE_DEGRADATION	KEGG_VALINE_LEUCINE_AND_ISOLEUCINE_BIOSYNTHESIS	KEGG_LYSINE_DEGRADATION	KEGG_ARGININE_AND_PROLINE_METABOLISM	KEGG_HISTIDINE_METABOLISM	KEGG_TYROSINE_METABOLISM	KEGG_PHENYLALANINE_METABOLISM	KEGG_TRYPTOPHAN_METABOLISM	KEGG_BETA_ALANINE_METABOLISM	KEGG_TAURINE_AND_HYPOTAURINE_METABOLISM	KEGG_SELENOAMINO_ACID_METABOLISM	KEGG_GLUTATHIONE_METABOLISM	KEGG_STARCH_AND_SUCROSE_METABOLISM	KEGG_N_GLYCAN_BIOSYNTHESIS	KEGG_OTHER_GLYCAN_DEGRADATION	KEGG_O_GLYCAN_BIOSYNTHESIS	KEGG_AMINO_SUGAR_AND_NUCLEOTIDE_SUGAR_METABOLISM	KEGG_GLYCOSAMINOGLYCAN_DEGRADATION	KEGG_GLYCOSAMINOGLYCAN_BIOSYNTHESIS_CHONDROITIN_SULFATE	KEGG_GLYCOSAMINOGLYCAN_BIOSYNTHESIS_KERATAN_SULFATE	KEGG_GLYCOSAMINOGLYCAN_BIOSYNTHESIS_HEPARAN_SULFATE	KEGG_GLYCEROLIPID_METABOLISM	KEGG_INOSITOL_PHOSPHATE_METABOLISM	KEGG_GLYCOSYLPHOSPHATIDYLINOSITOL_GPI_ANCHOR_BIOSYNTHESIS	KEGG_GLYCEROPHOSPHOLIPID_METABOLISM	KEGG_ETHER_LIPID_METABOLISM	KEGG_ARACHIDONIC_ACID_METABOLISM	KEGG_LINOLEIC_ACID_METABOLISM	KEGG_ALPHA_LINOLENIC_ACID_METABOLISM	KEGG_SPHINGOLIPID_METABOLISM	KEGG_GLYCOSPHINGOLIPID_BIOSYNTHESIS_LACTO_AND_NEOLACTO_SERIES	KEGG_GLYCOSPHINGOLIPID_BIOSYNTHESIS_GLOBO_SERIES
GSM971962	-0.30932	0.0881743	-0.191228	-0.197993	-0.14016	-0.0407935	0.152473	-0.248093	-0.410914	0.33683	-0.195239	0.0742008	-0.0565884	-0.278481	-0.196198	-0.0480373	0.0850423	0.20985	0.00760525	0.220965	-0.032497	-0.0270548	-0.254233	0.145825	0.228138	0.00125047	0.353934	0.0347496	0.115393	0.00706303	0.0915115	0.0906119	0.0795401	0.117046	0.406906	0.566889	0.226388	0.0650887	0.190297	0.359541	0.00662566	-0.0271848	0.0790802	0.087666	-0.203611	-0.10061	0.0987541	-0.236127	0.237073
GSM971964	0.106677	0.227881	0.116615	0.00584695	0.0222848	0.0726368	0.356886	0.228071	0.20417	0.0273111	-0.0280809	0.197221	0.240393	0.347774	0.0454162	0.150937	0.371892	0.337679	0.434217	0.503626	-6e-05	0.153609	-0.13771	-0.305202	-0.112325	0.0136749	-0.19225	0.441197	-0.0474229	-0.00399443	0.346704	0.143172	0.0617704	-0.0489648	-0.197985	-0.227281	-0.139942	0.212789	0.338304	-0.0280681	-0.16723	0.106708	-0.133282	-0.229393	-0.304039	-0.382958	0.169489	0.00732227	0.0580178
GSM971966	-0.309964	-0.288911	-0.0663464	-0.474702	-0.395422	-0.13916	-0.49003	-0.177508	0.24358	-0.127911	0.0262643	0.0196608	0.123633	0.294068	0.0668102	-0.0660462	0.335788	-0.12097	-0.0867477	0.207748	-0.0402132	0.0124916	0.0682114	0.213042	-0.144251	0.034712	0.140196	0.247337	-0.0177181	-0.298729	0.164095	0.285302	-0.0775014	0.130769	-0.254056	0.373416	-0.438079	0.298294	0.239672	-0.125827	-0.163932	0.0845667	-0.283036	0.0114861	-0.386166	-0.170651	0.0307187	-0.354299	0.21952
GSM971977	0.169943	-0.251479	-0.197694	0.237551	0.234216	0.138042	0.217974	0.221972	0.657514	0.0710115	0.149618	0.150743	0.0567158	-0.0351264	0.18798	0.151496	0.10293	0.298715	0.306658	0.193522	-0.0736907	-0.0724119	0.0792935	0.263676	0.131997	0.227553	0.14002	-0.0986899	0.111983	0.281844	0.304453	-0.035076	0.121497	0.450958	0.482784	0.452757	0.428564	-0.00803543	0.186086	0.216538	-0.123123	0.0395979	0.402	0.00891018	0.0379782	0.0680251	0.320686	0.4566	0.422296
GSM971980	0.181874	-0.353455	-0.229855	0.479389	0.302197	0.26766	0.424192	0.154515	-0.177073	-0.102905	0.425148	-0.125832	-0.0773125	-0.342251	-0.18508	-0.223124	-0.0471752	0.0252274	-0.616091	-0.25155	-0.000337209	-0.0214627	-0.0548876	0.252226	0.0933529	0.0498639	0.158269	-0.162171	-0.124747	0.484557	-0.378027	-0.03999	0.332747	0.184561	0.342886	-0.039252	0.0895465	0.015453	-0.0702426	0.118032	-0.284575	0.109842	0.2187	0.288253	0.470634	0.166526	0.237911	0.148429	0.0861622
GSM971982	0.0869205	-0.482302	0.0743581	-0.3404	0.236045	0.313038	-0.00970347	-0.310032	0.355443	-0.316483	-0.290798	-0.200689	-0.141045	-0.0370744	0.0518548	0.0063317	0.278592	-0.271255	-0.243532	0.0112783	-0.0815567	-0.291187	-0.193758	0.256855	0.0180651	0.046277	-0.16731	-0.183978	-0.173368	0.268782	-0.0466021	-0.0397118	0.159956	0.387337	0.409275	0.430411	0.313784	0.247363	0.0259774	0.353389	-0.277289	0.10745	0.196658	-0.168403	-0.131201	-0.118821	0.350333	0.0337868	0.444241
GSM971983	0.0691208	0.209894	0.214827	0.175546	0.281741	0.193854	-0.0618351	0.283212	0.330678	-0.0565398	-0.00309226	0.213713	0.27333	0.305101	0.257692	-0.0335	0.119514	0.287103	0.188137	0.0258972	0.194538	-0.0942399	-0.0876195	0.134913	0.290582	0.208446	-0.0419169	0.0933627	0.333182	0.173539	0.0540287	0.0263967	0.242493	0.385832	0.219944	0.260882	0.52397	-0.0359286	0.139333	0.308863	-0.158616	0.305978	0.309686	0.215655	0.0441418	0.00225627	0.433947	0.171453	0.448178
GSM971996	-0.13504	-0.327074	-0.192525	-0.332522	-0.0707065	0.159433	-0.269266	-0.317269	-0.0255635	0.111555	-0.251899	-0.0519247	0.056443	0.0270662	-0.396755	-0.301936	-0.191976	-0.257187	0.094175	-0.168643	-0.0270304	-0.124963	-0.0829208	0.22238	0.0350213	-0.16585	0.209534	-0.356874	0.195238	-0.199162	-0.31997	0.337808	-0.152784	0.0764904	0.474	0.619711	0.0525519	0.171186	-0.171273	0.0536241	-0.377447	-0.13434	0.0415729	0.155864	-0.378895	0.0880654	0.0274739	-0.456887	0.549824
GSM971997	-0.326903	-0.399063	-0.313603	0.173928	-0.068222	0.19867	-0.300997	-0.287497	-0.266246	-0.388483	-0.333668	0.0110026	0.122884	0.256933	-0.339877	-0.183919	-0.196103	-0.306447	-0.489286	-0.394288	-0.413085	-0.311243	-0.135764	-0.112874	-0.0506944	-0.327211	0.24868	-0.216049	0.17375	0.131558	0.0860787	-0.243107	-0.390804	-0.00106197	-0.000568154	0.196775	0.17127	-0.0822186	-0.405549	0.0375615	0.143093	-0.0419976	0.193985	0.166702	-0.0720868	-0.0847323	-0.195301	-0.312038	-0.225769
GSM971998	0.143849	0.304962	0.0967015	0.547351	0.254693	0.0352462	0.528602	0.480338	-0.220156	0.165731	0.376526	0.305391	-0.00676801	-0.269563	0.0474637	0.0380973	-0.00109135	0.476951	-0.359877	0.19027	0.347484	0.184493	0.148213	0.136813	0.284698	0.0835926	-0.171726	0.219568	0.0920623	0.393534	0.125452	0.396623	0.198917	0.305843	0.13902	0.116236	-0.139323	-0.22214	0.135802	0.232199	0.198092	0.280199	0.286674	0.194668	0.430365	0.145648	0.0913917	0.0966887	-0.0498757
GSM971999	-0.06119	0.0288438	0.115623	0.121452	0.175217	-0.0564574	0.072311	0.132604	0.630496	0.289071	-0.0711908	-0.186075	0.273933	0.291493	0.0355441	-0.0410849	0.160046	-0.12564	-0.0400841	-0.158209	-0.0941763	-0.00182785	0.13949	0.27093	0.28417	-0.206977	-0.0103616	-0.134636	0.226823	0.110464	0.228406	0.505433	0.160126	0.226979	-0.0310622	0.313231	0.203093	0.28834	0.232603	0.325957	0.052611	0.188229	0.128187	0.121238	-0.00752805	-0.111994	0.17462	0.372827	0.249076
GSM972000	-0.204084	-0.160166	-0.150456	-0.0171822	-0.177709	-0.230044	-0.157698	-0.200305	-0.329325	-0.0345402	0.00334454	0.271926	-0.0742286	-0.0324249	-0.0266076	0.239143	-0.283031	-0.125495	-0.458445	-0.343012	-0.0759246	0.17423	0.210834	-0.0257111	-0.293222	0.220612	0.326097	-0.0066565	0.129079	0.0562469	-0.195324	-0.349376	-0.37843	-0.227507	-0.236014	-0.0897713	-0.267221	-0.0680823	-0.180116	-0.295907	-0.0285787	-0.119321	-0.212161	-0.0375533	-0.166201	-0.181916	-0.532875	-0.254392	-0.446799
GSM972001	-0.0431017	0.400582	-0.0814004	-0.0378374	-0.0652516	-0.113468	-0.285063	0.0206992	-0.0820679	-0.216359	-0.368735	0.348763	0.0870396	0.278355	-0.103018	-0.169314	-0.18159	0.204362	0.284651	0.05806	-0.291852	-0.114459	-0.0644193	-0.280547	-0.112384	-0.166752	0.0184205	-0.00996559	-0.278245	-0.0174489	0.231214	0.566645	0.051912	0.277424	0.101678	-0.246815	-0.156969	0.309068	-0.138607	0.13626	0.395281	-0.171978	-0.135483	-0.248309	-0.318307	-0.270034	-0.35573	0.0194757	-0.0720257
GSM972002	-0.0885422	0.111325	0.22674	0.225432	0.409359	0.323295	-0.217422	-0.373899	0.05355	-0.123867	-0.0292955	0.143914	0.297426	0.357267	-0.0275604	0.0578828	0.195906	0.142799	0.483301	0.0547355	-0.0274933	-0.267368	-0.332982	-0.261786	-0.146284	0.00356622	0.140875	0.16482	0.162358	-0.113903	0.396879	-0.130813	0.126505	0.311547	-0.26169	-0.0994709	0.322732	-0.104249	0.0663171	-0.0316072	0.163642	0.26236	0.0384525	-0.167535	-0.117982	-0.142588	-0.245524	0.20059	-0.113824
GSM972017	-0.342719	-0.535234	-0.501881	-0.474826	-0.363048	-0.240261	-0.532609	-0.50096	-0.479773	0.0774779	-0.256987	-0.446956	-0.323293	-0.279668	-0.319889	-0.0895856	-0.361397	-0.513996	-0.502378	-0.281994	-0.206704	0.124029	-0.196558	-0.0649505	-0.284748	-0.4607	0.366429	-0.31344	-0.380528	-0.382846	-0.447395	-0.0842474	-0.0402479	-0.329139	-0.152256	-0.0025977	-0.299842	0.004841	-0.169668	-0.303552	-0.436547	-0.0481045	-0.155224	0.0633029	0.163743	0.149059	-0.419298	-0.198069	0.10345
GSM972018	-0.169385	-0.28708	-0.367562	-0.266113	-0.239898	0.137205	-0.189908	-0.00620206	-0.448918	-0.00499553	-0.310601	-0.0853815	-0.314374	-0.225559	-0.00481999	-0.143759	0.0786526	-0.128005	-0.0846391	-0.187895	-0.109229	-0.0323916	-0.2626	-0.521217	0.0225421	-0.0165719	0.31443	0.210341	-0.204339	-0.192859	-0.291472	-0.0179381	-0.218858	-0.127309	0.0755259	-0.0789295	-0.443478	-0.222319	-0.0795221	-0.201706	-0.292346	-0.305876	-0.0805799	-0.0517255	0.0266132	-0.0268975	-0.334572	-0.249784	0.00769966
GSM972019	-0.0576826	-0.398778	-0.0300922	0.113064	0.0334907	0.171521	0.0547358	-0.19532	-0.0511821	-0.348316	0.0182706	-0.22381	-0.238395	-0.225353	-0.213167	-0.42051	-0.308599	-0.319383	-0.174693	-0.101655	-0.197695	-0.135235	-0.221224	-0.113989	-0.11441	-0.358499	0.26478	-0.139109	-0.124948	0.217581	-0.0546414	0.0232107	0.191284	0.0752356	0.0236287	0.448449	0.258414	0.0718528	-0.113041	0.334846	-0.283055	0.14507	0.0731439	-0.00693674	-0.221115	-0.321132	-0.106333	-0.109784	0.401621
GSM972020	0.206591	0.491372	0.325325	0.509709	0.340629	-0.00761524	0.50264	0.442593	0.217666	0.169856	0.271783	0.408353	0.300013	0.250985	0.337968	-0.0557932	0.522352	0.474221	0.412688	0.0627842	0.154051	0.100318	0.275415	0.17041	0.214705	0.0718956	-0.023396	0.530206	0.436713	0.461032	0.493816	0.0553874	0.330291	0.366633	0.12694	0.380132	0.217528	0.0878435	0.0587893	0.291226	0.554072	-0.026697	0.180084	0.0366437	-0.0408151	0.035577	0.316054	0.0517794	-0.187842
GSM972021	-0.102737	0.268588	-0.0857599	0.130538	-0.300473	-0.20972	0.175792	-0.00845979	-0.0659498	-0.530758	-0.321571	0.158327	0.0033195	0.123337	0.0864918	-0.0247022	0.215003	0.391923	0.393918	0.0557482	-0.255314	-0.152661	-0.00315267	0.0229999	0.0105572	0.261485	0.0468934	0.263991	-0.190391	-0.00104335	0.0907878	-0.25304	-0.306774	-0.246587	0.0309912	-0.485694	0.181335	-0.0286493	-0.336108	-0.159842	0.370934	-0.232331	-0.124633	-0.18423	-0.290922	-0.0765929	-0.0475992	-0.342238	-0.0690604
GSM972022	-0.243151	-0.370203	-0.0721861	0.0326266	-0.341205	-0.469455	0.24368	-0.270723	-0.196136	0.312753	0.0501289	-0.238522	-0.175744	-0.221944	-0.0208735	-0.0764848	-0.0373343	-0.20795	-0.281096	-0.181958	-0.216794	0.05979	-0.100402	-0.204001	0.00693023	-0.0419087	0.407278	-0.0129366	-0.00716802	-0.11251	-0.309962	-0.118228	-0.0743627	-0.225591	-0.318396	-0.325974	-0.408337	-0.0909349	-0.145931	-0.170399	-0.195689	-0.303031	-0.259867	-0.117788	-0.00523141	-0.358805	-0.417363	-0.115854	-0.442428
GSM972023	0.255911	0.0336725	0.114016	0.11138	0.283362	0.389613	0.221392	0.261089	0.489895	0.131233	0.34279	0.202093	0.215911	0.235788	0.118401	-0.0255798	-0.115662	0.314462	0.137359	0.11466	0.252143	0.241763	0.00596547	0.198613	-0.0733013	0.266458	-0.369086	0.138974	0.123257	0.338163	0.143379	0.033774	-0.00928384	0.478001	-0.241742	-0.0349484	0.27252	-0.276696	0.226919	0.0235783	0.31737	0.285254	0.138152	0.18517	0.331459	0.126888	0.222161	0.159836	0.125497
GSM972024	-0.118647	0.322294	0.165881	-0.103864	-0.197625	-0.00780807	-0.210151	-0.105977	0.456352	0.223806	-0.183946	-0.169855	0.0635924	0.179688	0.0571331	0.281899	0.0429464	0.188939	0.559375	0.430017	0.100995	0.0794741	-0.0213298	-0.318429	-0.181838	-0.155595	-0.180019	0.16351	0.161232	-0.385609	0.268672	0.438839	-0.165657	-0.343824	-0.420209	-0.240882	-0.198596	0.0984591	0.202554	-0.0797112	0.278863	-0.118975	-0.443443	-0.285836	-0.504798	-0.445288	-0.238157	0.103406	0.213833
GSM972025	0.16226	0.239736	0.263868	0.452474	0.0382282	0.250672	0.449837	0.324558	-0.153054	0.217534	0.357387	0.332717	0.0671527	-0.0953187	-0.196072	-0.416751	0.17036	0.418267	0.271869	0.0603282	0.00984422	0.0636501	-0.0666445	0.133589	-0.121844	0.0411313	-0.393599	0.0567877	-0.089795	0.181784	0.228807	0.304604	0.241302	0.279856	-0.0419806	-0.428138	0.00498977	-0.183422	0.147414	0.041179	0.4066	0.188947	0.113355	-0.0480759	-0.115039	-0.0284711	0.28789	0.247014	0.0352901
GSM972026	-0.0643836	0.149889	0.0925138	-0.520193	-0.0881159	-0.191755	-0.510081	-0.106103	-0.236645	-0.183024	-0.247387	0.051154	0.263938	0.346702	0.0406491	-0.238046	0.121079	-0.236819	0.218531	-0.0248523	0.0641814	-0.173034	0.183503	0.0775868	-0.0440301	-0.0243587	-0.413335	-0.151092	-0.159395	-0.141138	-0.0616284	0.0152598	-0.209737	-0.0768952	-0.177288	0.356881	-0.142402	-0.219123	-0.0083891	-0.0871503	-0.399979	0.0714851	0.0883457	-0.276121	-0.379388	-0.182711	-0.281652	-0.24348	0.127177
GSM972027	-0.126674	-0.311026	0.326327	-0.357466	0.0374808	-0.289099	-0.46731	-0.398336	0.486039	0.37978	0.323312	-0.524529	-0.209219	-0.192102	-0.0754605	0.118637	-0.31394	-0.511379	-0.333465	-0.102276	-0.0845759	0.00280576	0.067447	0.25573	-0.110055	-0.187355	0.279118	-0.457731	-0.00126514	-0.351545	-0.249492	-0.063262	0.069795	-0.285774	-0.0739259	-0.436448	-0.208047	-0.0211012	-0.0832161	-0.0592948	-0.15267	0.106857	-0.196869	0.0357547	0.443667	0.26534	0.191112	0.145289	-0.0577826
GSM972028	-0.199864	-0.257282	-0.138023	0.269636	-0.228275	-0.136759	0.435253	-0.115255	-0.279398	-0.120769	0.174655	-0.275625	-0.0644027	-0.222426	-0.262817	0.0850842	-0.302993	-0.339338	-0.5329	-0.199796	0.019947	0.0369416	0.000707754	-0.0224366	0.0577876	-0.0621285	0.18185	-0.248476	-0.015579	0.0671361	-0.391429	0.292725	0.0274883	-0.302803	0.159404	0.060276	-0.214095	-0.104143	0.0537202	0.0434789	-0.440658	0.0680008	-0.173135	0.122729	0.224999	0.0335035	-0.12456	0.211578	-0.0410314
GSM972029	-0.0937703	-0.213399	-0.347187	-0.133224	-0.166044	-0.296624	-0.0620123	0.0791143	0.0474082	0.0110535	0.0908939	-0.45544	-0.0833952	-0.317763	-0.169004	0.223332	-0.323051	-0.322124	-0.50721	-0.121787	0.0182719	0.0852014	0.0503359	-0.0346373	0.082817	0.0405928	0.265648	-0.198294	-0.266778	-0.0352573	-0.170681	-0.0979394	0.158775	-0.14876	0.205809	0.393929	0.175868	0.24749	0.233978	0.212531	-0.338481	0.14159	0.278747	0.318776	0.34659	0.524002	-0.217495	0.00369353	0.259177
GSM972030	-0.0596875	-0.124926	-0.38102	-0.0792691	0.0279477	0.175452	0.161149	-0.10343	0.296037	0.294075	-0.0337022	0.0310371	0.0715961	-0.186699	-0.0373245	0.214786	-0.122824	-0.297892	-0.214946	-0.185194	0.153956	-0.175826	-0.0922932	-0.104959	-0.0137384	0.0126033	0.218323	-0.38412	0.14307	0.0260589	0.0777571	-0.134014	0.239977	0.27418	0.487441	0.492239	0.384195	0.199987	0.0349763	-0.0782398	0.151543	0.0243072	0.300714	0.125682	0.213411	0.40126	-0.0170782	0.0718015	0.083401
GSM972096	0.096887	-0.184512	-0.010694	0.0704108	-0.200747	-0.113777	0.364716	-0.100643	0.263222	-0.328166	0.138151	-0.343025	-0.154131	-0.185433	-0.360056	0.104959	-0.0289197	-0.293016	-0.314139	0.19803	0.0611594	0.0013833	-0.0996393	-0.183886	-0.324712	-0.105394	-0.0820188	-0.147821	0.120717	-0.0320176	-0.335822	-0.203103	0.32827	-0.280658	-0.325119	-0.543677	-0.464317	-0.418499	0.165396	-0.225731	-0.0510456	0.0879227	-0.00460414	-0.0165078	0.48099	0.38346	-0.181862	-0.158558	-0.225644
GSM972097	-0.386196	-0.801058	-0.521655	-0.335479	-0.479102	-0.232954	-0.537344	-0.593796	-0.665077	-0.339716	-0.0391398	-0.568494	-0.427707	-0.525392	-0.510523	-0.277222	-0.589405	-0.675186	-0.725853	-0.561289	-0.424036	-0.337528	-0.191868	-0.247736	-0.484687	-0.570524	-0.106966	-0.610188	-0.486823	-0.287338	-0.49278	-0.0314844	0.161984	-0.459548	0.372275	0.46043	0.209235	0.354973	-0.337047	-0.0777159	-0.68475	-0.0630189	-0.040732	-0.174972	0.177702	0.106537	-0.350764	0.0957028	0.416698
GSM972098	-0.369903	-0.665414	-0.313533	-0.199587	-0.24142	-0.32995	-0.17562	-0.473183	0.114368	-0.105111	0.265446	-0.536242	-0.289059	-0.308721	-0.355955	-0.38488	-0.451621	-0.504258	-0.594239	-0.399801	-0.335235	-0.181795	-0.250135	-0.475525	-0.438982	-0.194927	-0.147369	-0.412761	-0.354042	-0.086798	-0.372953	-0.482477	0.47516	-0.0919894	-0.250368	-0.452923	0.138224	-0.127313	-0.195682	-0.262095	-0.249382	0.00899084	0.13613	-0.0590659	0.394426	0.12411	-0.218496	0.406217	-0.258504
GSM972099	-0.204556	0.0382994	-0.176655	-0.0787393	-0.252798	-0.216461	-0.288367	-0.00131811	-0.292336	-0.0898942	-0.179367	-0.231076	-0.206427	-0.209548	-0.136166	-0.174001	-0.166186	-0.271827	-0.124577	0.172305	-0.299128	-0.253444	0.0468352	-0.322304	-0.353287	-0.212358	0.0527085	-0.111324	-0.0634053	-0.22225	-0.258137	-0.151317	0.0217955	-0.123871	-0.513914	-0.40726	-0.566644	-0.15554	-0.173407	-0.115648	-0.250877	-0.0655592	-0.256216	-0.260752	0.0854787	0.108457	-0.360315	-0.299892	-0.491103
GSM972100	0.320953	-0.112422	0.0885487	-0.0869751	0.307521	0.388062	0.429496	0.0808223	0.073804	0.132326	0.192614	-0.0316645	-0.170702	-0.234227	-0.0793513	0.217808	-0.0967759	-0.0957909	-0.442536	0.049965	0.0888069	0.104884	-0.116511	-0.130711	0.168238	0.177962	0.324273	-0.0729055	0.0844388	0.211461	-0.34572	-0.310583	-0.179134	0.181594	-0.19854	-0.495424	-0.105179	-0.320631	0.00482643	-0.210185	-0.343071	0.163502	0.148612	0.119344	0.482111	0.221435	-0.0244862	0.100621	-0.427384
GSM972101	-0.266106	-0.300724	-0.458742	0.573669	-0.229785	-0.360796	0.309898	-0.0146976	-0.373745	-0.15192	0.270996	0.373298	-0.137507	-0.206768	-0.293086	-0.163966	-0.389985	-0.0578185	-0.681873	-0.482852	-0.204339	-0.0434693	0.216148	-0.154802	-0.08681	-0.425823	0.202563	-0.154867	0.17084	0.00397777	-0.0836501	-0.0855496	0.0171359	0.01275	-0.155035	-0.291739	0.285312	-0.0325019	-0.226201	-0.165362	0.275892	-0.0806524	-0.0573366	0.0130097	-0.0283128	-0.0526962	0.229308	0.395485	-0.0111413
GSM972102	-0.101961	-0.132087	-0.384261	0.477191	-0.317491	-0.172411	0.421453	0.236377	-0.59878	0.352714	0.22874	0.201399	-0.223289	-0.439407	-0.181253	0.0946351	-0.328595	0.10838	-0.563514	-0.432035	0.0500381	0.134506	0.12283	-0.111951	0.197923	0.0381018	0.215044	-0.163897	-0.060583	0.179666	-0.213461	0.291777	0.231907	-0.0377337	0.237859	0.152258	0.278281	0.208249	-0.261919	0.0732223	-0.35989	-0.116682	0.0351322	0.341077	0.277721	0.0747094	0.188633	0.387355	0.0474197
GSM972103	0.113511	0.138365	0.332617	0.143027	-0.00665639	-0.304367	0.380797	0.0550554	-0.59644	-0.110446	-0.305666	-0.289943	0.118486	0.266142	0.14105	0.0344079	0.0890423	0.270235	0.378993	0.196778	0.360565	0.243659	-0.189204	-0.0941675	0.183286	0.130835	-0.270186	-0.0486161	0.0457625	-0.0682614	-0.141353	0.184902	0.129007	-0.118053	-0.115947	0.155987	-0.298831	-0.0723089	0.0205542	0.00477767	-0.175353	0.0123169	0.0985317	0.0958111	-0.0370093	0.131174	0.293297	-0.241297	0.184695
GSM972104	-0.308815	-0.379468	-0.345106	-0.0964242	-0.361261	-0.23381	0.132157	0.037993	-0.227889	0.285231	-0.0415447	-0.317752	-0.0408872	-0.227686	-0.125035	-0.406918	-0.204843	0.0922725	-0.312382	0.117724	-0.132377	0.185858	0.0232827	0.0703947	0.0766776	-0.154794	0.202441	-0.16102	-0.203233	0.127752	0.242317	-0.26374	-0.125954	0.0540133	0.19484	0.545363	0.245855	0.133389	0.00183497	0.302472	-0.0430549	0.122006	0.082751	0.0721273	-0.288105	-0.129472	0.0660613	-0.0899745	0.29032
GSM972105	-0.354207	-0.575656	-0.532647	-0.370284	-0.487635	-0.14704	-0.396862	-0.538432	-0.455048	-0.147734	-0.206156	-0.492206	-0.387999	-0.427095	-0.399052	-0.216035	-0.376069	-0.560667	-0.181233	-0.390837	-0.373794	-0.265752	-0.0749701	-0.144433	-0.420444	-0.431926	0.29936	-0.410089	-0.438471	-0.314025	-0.518204	-0.336395	-0.0782915	-0.498269	-0.124067	-0.103783	-0.0728509	0.025043	-0.290763	-0.28514	-0.55374	-0.00436661	-0.227495	-0.00706514	0.170093	0.221083	-0.433417	-0.0689609	-0.188389
GSM972106	-0.355185	-0.305884	-0.305376	-0.268139	-0.348241	-0.34391	-0.341791	-0.313066	-0.43879	0.0760279	-0.29046	-0.0774553	-0.0415598	0.140697	-0.0861469	0.0337735	-0.139999	-0.301874	0.0261517	0.0907323	-0.137798	-0.217752	-0.288778	-0.0563665	-0.360153	-0.1403	0.249859	-0.090692	-0.160297	-0.315705	-0.0476884	0.122703	-0.149618	-0.0306252	0.0433721	0.103365	-0.227066	0.350847	-0.120554	-0.317194	-0.308258	-0.222932	-0.426575	-0.354557	-0.539899	-0.566339	-0.0407416	-0.177321	-0.15296
GSM972107	0.112239	0.154146	0.278399	0.0720838	-0.0989217	-0.0269673	-0.277289	-0.262491	0.370075	-0.124405	0.193921	0.157202	-0.170729	-0.274831	-0.174474	-0.120818	-0.106729	-0.369381	-0.145508	-0.41128	-0.188171	-0.25781	-0.12435	-0.305012	-0.0696232	-0.327687	0.312469	-0.19889	0.0172827	-0.309852	-0.207725	0.11194	-0.213652	-0.259763	0.0213461	0.0385922	0.044787	0.0695761	-0.1294	-0.294537	-0.150665	-0.00437285	0.0225978	0.147113	0.312562	0.339988	0.00227256	0.22948	0.120683
GSM972108	-0.129261	0.161613	-0.0128204	0.0680886	-0.0790288	-0.189007	-0.246837	-0.22808	0.15971	-0.273308	-0.204251	-0.00504117	0.0478993	0.231737	-0.0633086	-0.169525	0.161261	-0.0357603	0.318394	0.193907	-0.0423134	0.147933	0.055637	-0.243339	-0.251887	-0.16663	-0.00370828	0.362858	-0.256484	-0.103017	0.290534	-0.0308334	0.0193524	-0.164017	-0.292331	-0.126972	-0.366757	-0.157996	0.0618311	0.094722	0.429359	0.101004	0.0170843	0.123375	-0.172054	-0.0260143	0.164436	-0.221863	-0.327349
GSM972109	0.233235	0.100788	0.435673	-0.305821	0.404826	0.0738163	-0.453122	-0.162662	0.119285	-0.0125908	-0.0709564	0.124627	-0.0420031	0.0673185	-0.199877	0.0598766	0.210369	-0.0785717	0.0936535	-0.0838537	0.153614	-0.0599745	-0.238477	0.0393403	-0.155741	-0.345675	0.0852817	0.184555	-0.0269711	-0.0166284	-0.110024	0.143184	0.0329876	0.382137	-0.205666	-0.356953	-0.0146955	-0.178962	-0.337175	-0.130694	0.221425	0.123856	-0.0300112	-0.00741794	0.110401	-0.132165	0.102766	0.250881	-0.089966
GSM972110	0.186861	0.156275	-0.343877	0.275231	-0.120219	-0.135379	0.417149	0.300159	-0.46556	-0.249315	0.293085	0.410043	0.213597	0.337129	-0.12744	0.230283	0.11151	0.390318	-0.0251693	-0.284928	0.270375	0.352724	0.0328062	-0.0876768	0.165009	0.365455	-0.201682	0.0665638	0.016299	-0.0901679	-0.0782385	-0.0814891	-0.168687	-0.127287	-0.162377	-0.504596	0.0472832	-0.0413868	-0.237542	-0.314209	0.211316	-0.0252299	-0.0999169	-0.0466717	0.142819	-0.228289	-0.16712	0.151887	-0.33464
GSM972111	0.0542207	-0.361058	-0.139033	0.155632	-0.0612771	-0.317826	0.119558	0.0721587	-0.00221484	-0.0764073	-0.0406861	0.287757	0.100026	0.00606268	0.00622689	-0.139994	-0.276854	-0.106127	-0.330633	-0.244319	0.0503743	0.254299	0.198918	0.240927	-0.00954023	-0.17727	0.190087	-0.0728047	0.0296761	-0.149596	0.0061542	0.0727305	0.200725	-0.0505566	0.231933	-0.0796462	0.148553	-0.0093027	0.152401	-0.270434	0.00553338	0.0448433	-0.166576	0.118166	-0.140707	-0.121899	-0.108374	0.397352	0.349606
GSM972112	0.0214112	-0.575153	-0.346575	-0.207693	-0.10539	-0.0321246	-0.19214	-0.206393	0.133999	-0.24933	-0.235857	0.168783	0.00984922	-0.0496532	-0.341996	-0.320169	-0.051271	-0.185269	-0.466693	-0.463291	-0.195535	-0.0342665	-0.0896622	-0.114364	-0.153869	-0.249646	0.0350726	-0.306224	0.100216	-0.00138949	-0.240793	0.163891	-0.132893	0.263829	0.467736	0.508948	0.415717	0.069605	-0.116469	-0.156167	-0.0679791	-0.133738	-0.0711268	0.246131	-0.0537623	-0.221306	0.0545766	0.327567	0.34695
GSM972113	-0.341096	-0.60806	-0.308479	0.0887778	-0.329904	-0.0328286	-0.128073	-0.244423	-0.396131	0.084332	-0.0457272	-0.185238	-0.240148	-0.356027	-0.441287	-0.305047	-0.375268	-0.416188	-0.497662	-0.40544	-0.280723	-0.239168	-0.127562	-0.208931	-0.132807	-0.303083	0.0839951	-0.407952	-0.215372	0.00767591	-0.39682	-0.0935584	-0.109159	-0.132944	-0.0348324	0.469196	0.00189156	-0.00814618	-0.265157	-0.26318	-0.481258	-0.196417	-0.259659	0.159297	-0.279667	-0.246129	-0.256596	-0.203092	0.205462
GSM972114	0.430778	0.504724	0.421962	-0.134136	0.474241	0.447765	0.163611	0.43462	-0.0258276	-0.171557	0.0810302	0.415599	0.345647	0.327215	0.212783	0.131622	0.235945	0.554559	0.468948	0.274911	0.431164	0.388336	-0.0135747	-0.0675207	0.311859	0.483225	0.121274	0.279943	0.301784	0.141396	0.102491	0.156019	0.0496594	0.375546	0.268349	0.0121987	-0.0352078	0.157463	0.271758	-0.160989	0.402692	0.198748	0.220659	0.186245	0.339459	0.501947	0.17727	0.0147705	-0.18182
GSM972115	-0.176486	-0.453901	-0.380546	-0.0249458	-0.247403	0.0209436	-0.354324	-0.170072	-0.30451	-0.307404	0.0461838	-0.407531	-0.269978	-0.410649	-0.406737	-0.076287	-0.508146	-0.425124	-0.594262	-0.37433	-0.303326	-0.144157	0.0354517	-0.0682325	-0.357652	-0.46475	-0.0170364	-0.157968	-0.195669	0.246906	-0.369629	0.087399	0.44044	-0.234298	-0.178072	-0.414772	0.153124	-0.253263	-0.137724	0.191647	-0.108215	0.208537	0.051476	0.00250352	0.391843	0.223379	-0.0869386	0.371636	-0.169259
GSM972116	0.103929	0.402179	-0.382971	0.310257	-0.263762	-0.222228	0.433158	0.498408	-0.473197	-0.203878	0.15426	0.334942	-0.175715	-0.451516	-0.384675	0.180521	-0.371521	0.26261	-0.557993	-0.235498	-0.0622311	0.322333	0.239232	0.184035	0.0474576	0.15294	-0.231747	-0.122545	-0.127738	0.334363	-0.317395	0.0970736	-0.0569753	-0.0646962	-0.263671	-0.375885	-0.388153	-0.301348	-0.0272593	0.333427	0.00317068	0.0748706	0.168298	0.252463	0.496912	0.408605	0.026954	0.372633	-0.0916147
GSM972117	0.118176	0.0921294	-0.209049	0.248592	0.0736194	0.378565	0.350069	0.348969	-0.460077	0.113518	0.318082	0.286504	-0.0794633	-0.169906	0.0823268	0.27257	-0.0197135	0.220553	-0.374159	-0.230669	0.00704649	0.0723152	0.18548	0.227073	0.197698	-0.0180723	0.301582	-0.0126248	0.137351	0.43699	-0.170411	0.295957	0.22187	0.352382	0.380088	0.154598	-0.0222898	0.0919384	0.00698301	0.269345	0.07377	0.147775	0.420415	0.180785	0.488679	0.306027	0.168953	0.292426	0.222929
GSM972118	-0.0416027	-0.29333	-0.122115	-0.137032	-0.257462	-0.362392	-0.13239	-0.414868	0.000634642	0.38134	0.228322	0.0203527	-0.09414	-0.198599	-0.154349	-0.0173717	-0.147387	-0.333612	0.0962415	-0.20706	-0.211318	-0.0741265	-0.00958231	0.212064	-0.367841	-0.277758	-0.266805	-0.109646	-0.147297	-0.318019	-0.0995987	-0.322446	-0.069102	-0.313952	-0.247033	-0.479547	-0.204749	-0.164186	-0.10578	-0.197174	-0.0775	0.0674057	-0.105106	-0.100631	0.328227	0.111882	-0.28139	0.185631	-0.0547581
GSM972119	-0.252622	0.105736	-0.196497	0.291126	-0.281871	-0.280675	-0.0924001	0.0916726	0.609191	0.00514319	-0.126438	-0.120425	-0.048703	-0.0257906	0.0437252	0.0923287	-0.0886569	0.118803	0.432637	0.170081	0.0375101	-0.0766095	-0.164901	-0.134555	-0.103084	0.00753336	0.321177	-0.139697	-0.304475	-0.208983	-0.261823	-0.099239	0.0207762	-0.264424	-0.426619	-0.27456	-0.567157	0.0062195	0.103123	-0.00343886	-0.276208	-0.0318693	-0.263461	-0.272689	-0.181857	-0.28635	-0.100857	-0.292988	-0.197867
GSM972120	-0.00082009	0.143692	-0.257685	-0.554498	-0.0758489	-0.148892	-0.359789	-0.113654	0.556476	0.0336326	-0.275402	0.224371	0.198622	0.421659	-0.0252116	0.18666	0.444751	0.080678	0.33317	0.212181	-0.0534978	0.0689327	-0.163472	0.106554	0.14713	0.165783	0.313398	0.0300592	-0.0068594	-0.406717	0.20685	0.045956	-0.081363	-0.023436	-0.0289839	0.223649	-0.0607928	0.0471974	-0.172619	-0.0971547	0.358545	-0.239033	0.144312	-0.188493	-0.253787	-0.147715	-0.262523	-0.307017	0.177869
GSM972121	-0.0606611	-0.122456	-0.380808	-0.255181	0.0774195	-0.00848145	-0.367917	-0.265958	0.0822973	0.0813125	0.027212	-0.0152384	-0.201375	-0.304663	-0.365602	-0.271846	-0.315591	-0.116375	0.433304	-0.276814	-0.0746176	0.0107989	-0.228203	-0.128939	-0.267664	-0.220679	0.253988	-0.167312	-0.0218347	-0.0861961	-0.31195	0.329913	0.131162	0.12638	-0.199749	-0.160455	0.21124	-0.12108	0.030251	-0.0402741	0.0916762	-0.070697	-0.264232	0.0781201	0.300935	-0.200505	-0.32514	0.299596	-0.38329
GSM972122	-0.188544	-0.135741	-0.0736269	0.00289069	-0.349107	-0.207612	-0.114448	-0.390764	-0.366576	-0.378482	0.0688799	0.238514	0.103155	0.0757827	-0.122155	0.0580401	0.0676346	-0.355266	0.402951	-0.119112	-0.263701	-0.155022	-0.227415	-0.313958	-0.373989	-0.344226	0.0740867	0.0466171	-0.252441	-0.00365094	-0.251429	-0.357664	0.173471	-0.161609	-0.33994	-0.400164	-0.447566	-0.253097	-0.24957	0.00166654	0.160986	-0.236944	-0.406921	-0.266461	0.110056	-0.533079	-0.512677	-0.259728	-0.451323
GSM972133	-0.0762708	-0.243085	-0.330493	0.34009	0.0412611	-0.123783	0.0973524	-0.206595	0.144534	0.173873	0.180053	-0.320691	-0.307721	-0.406591	0.0271104	0.14041	0.0250194	-0.231377	-0.40141	-0.418966	0.239432	0.0486156	0.129981	0.285959	0.0587332	-0.19517	-0.468741	-0.0934366	-0.0738799	0.348004	-0.17556	0.394762	0.503131	0.33313	0.311418	0.000261304	0.308717	-0.149813	-0.135153	-0.0891109	-0.14701	-0.076353	0.264248	0.247653	0.383225	0.366971	0.0799262	0.373247	0.595267
GSM972134	-0.345056	-0.166753	-0.448161	-0.237368	-0.237375	-0.164467	-0.359937	-0.394014	-0.0293238	-0.195018	-0.172875	-0.35735	-0.00608235	-0.0842606	-0.271987	-0.271393	-0.158642	-0.199491	-0.116184	-0.0703835	-0.263012	-0.308701	-0.292004	-0.044706	-0.0439187	-0.291542	-0.440492	-0.314655	-0.236546	-0.180025	-0.35113	-0.2373	0.289716	-0.157384	-0.383106	0.0448252	-0.0250212	-0.125024	-0.0464274	0.160735	0.00218378	-0.184451	0.0271677	-0.287409	0.15203	-0.212756	0.176546	0.0991125	-0.0281484
GSM972136	0.0548079	0.0840159	-0.204064	0.544446	-0.156234	-0.214194	0.480803	-0.0177486	-0.0466464	0.305336	0.00792357	0.137191	0.104911	0.161471	-0.146147	-0.273533	0.255578	-0.0713832	0.165588	0.0242212	-0.0104293	0.0419668	-0.0338844	-0.0572982	-0.107799	-0.104772	-0.125305	0.337353	0.14512	0.239308	-0.119074	-0.389905	0.276019	0.0517904	-0.210615	-0.172015	-0.0754119	0.0998413	0.0277472	-0.0452499	0.164286	0.0637339	0.0974482	-0.362361	-0.223042	-0.290067	-0.0172474	-0.149267	0.376904
GSM972139	-0.211244	-0.285081	-0.104298	0.117596	-0.193561	-0.00769299	-0.281771	-0.285666	0.182197	0.0931084	0.056519	-0.473013	-0.182584	-0.276493	-0.16527	-0.0110104	-0.0285643	-0.228959	0.00151474	-0.0635926	-0.309996	-0.0221342	-0.190275	-0.18914	-0.333728	-0.32392	0.00853441	0.201221	-0.0290511	-0.123202	-0.421999	-0.219251	0.177641	-0.283437	-0.543251	-0.372284	-0.536822	0.0309603	0.035361	-0.125736	-0.211032	-0.0316421	-0.0203025	-0.139784	0.141582	0.0910631	-0.220997	-0.410345	-0.29236
GSM972141	-0.292183	-0.195716	-0.390261	0.222472	-0.245429	-0.137955	-0.444877	-0.441529	0.288702	-0.0922287	-0.339886	-0.385538	-0.0500883	-0.248557	-0.173887	0.0511604	0.0153492	-0.35119	0.361941	0.0560133	-0.334965	-0.184057	-0.239306	-0.18254	-0.183296	-0.479108	-0.157002	0.00356233	-0.348261	-0.305388	-0.250286	0.342154	0.043326	-0.199885	0.22238	0.482794	-0.152747	0.135308	-0.122093	-0.112249	0.0784375	-0.0526851	-0.159894	-0.280805	-0.539015	-0.364142	-0.0972823	-0.28245	-0.0403794
GSM972142	-0.242165	0.04341	-0.0509884	-0.179109	-0.287616	-0.211644	-0.157456	-0.0201072	0.38692	-0.103324	-0.205431	-0.243804	-0.023118	0.0119203	-0.135012	-0.331203	0.130665	0.0915897	0.101491	0.217727	-0.236255	0.10258	-0.402402	-0.553443	-0.240286	-0.0340802	-0.013039	0.293211	-0.209377	-0.101983	0.0301323	-0.289603	-0.0113658	-0.0166783	-0.300873	-0.307654	-0.551392	-0.218997	0.0898047	0.0740725	0.130317	0.0614713	0.00408441	-0.25956	-0.138612	-0.0291791	-0.205839	-0.332175	-0.465888
GSM972145	-0.230289	0.086129	-0.33216	0.393346	-0.337065	-0.257538	0.52821	0.292811	-0.0198981	-0.0323028	0.139784	-0.000340293	-0.19277	-0.360722	-0.130298	-0.342141	-0.369065	0.0652111	-0.415765	-0.30576	-0.244084	0.00548366	-0.0923926	-0.273114	-0.0635903	-0.194034	-0.0404801	-0.172833	-0.200865	0.327052	-0.0947045	0.155289	0.360159	-0.0122241	-0.468662	-0.450446	0.365092	-0.170201	-0.0460629	0.183052	0.196947	0.0450316	0.0447836	-0.129243	-0.148447	-0.00242888	-0.1138	0.382214	0.11104
GSM972146	-0.16104	-0.298085	-0.264729	-0.0290814	-0.132288	-0.370694	0.0280669	-0.269947	-0.0437197	0.051559	-0.0521186	-0.255505	0.0676191	-0.268993	0.34586	0.370559	-0.106812	0.256481	-0.0944597	-0.117575	-0.080409	0.0590595	-0.0461414	-0.120133	0.0917082	-0.197482	0.227704	-0.246311	0.0624761	0.0820677	0.355228	-0.0438931	0.450732	0.267591	0.393393	0.300543	0.18213	0.0611582	-0.0720664	-0.193788	0.481892	0.0248065	0.213545	-0.146373	0.302901	0.0259519	0.18088	-0.255383	-0.151275
GSM972148	-0.160914	-0.108813	0.00762831	0.0542952	-0.37942	-0.207335	-0.193844	-0.0428618	-0.315994	0.169076	0.0504424	-0.253977	-0.121948	-0.102391	-0.0523	-0.10013	-0.144763	-0.111077	0.270709	0.261815	-0.141244	-0.204271	-0.195013	-0.164848	-0.243149	-0.203633	0.133022	-0.169325	-0.367723	0.0272362	-0.302402	-0.359868	-0.174994	-0.0736882	-0.405441	-0.187341	-0.319898	-0.338857	-0.0403069	0.183287	-0.296509	-0.163643	-0.0602187	-0.0689934	0.231186	-0.21542	-0.391447	-0.18026	-0.00964213
GSM972150	-0.042901	0.32185	-0.277059	0.320412	-0.273084	0.00984812	0.195334	0.0940049	0.377774	0.271988	0.176402	0.122131	-0.139409	-0.305603	-0.162004	-0.030046	-0.154998	0.0653133	-0.0137594	-0.176826	-0.118041	0.00207179	-0.198595	-0.187429	-0.0591409	-0.175627	-0.133414	-0.175679	-0.231868	0.245996	-0.19169	0.173512	0.139448	0.0205486	-0.0286684	-0.348856	-0.420628	-0.243797	0.0789105	-0.216644	-0.125226	-0.031363	0.054007	0.184624	0.305472	-0.077113	-0.111954	-0.0616828	-0.264298
GSM972151	0.107181	0.0835808	-0.0842502	0.148104	-0.0787226	-0.132929	0.524421	0.16569	-0.331466	-0.0917126	-0.0447015	0.180556	-0.0206377	0.0616227	-0.334172	0.172698	0.137097	0.241235	0.0575848	0.51506	0.134754	0.134728	0.020552	-0.172238	0.176973	0.177115	0.184483	-0.200721	0.0285867	0.247491	-0.132843	0.256219	-0.14383	-0.0331259	-0.378368	-0.475599	-0.542962	-0.271588	-0.13275	-0.0481544	0.102335	-0.205873	0.15068	0.00618556	0.351642	0.160558	-0.0458983	0.122991	-0.384248
GSM972152	0.166535	0.47944	-0.034278	0.387362	0.062998	-0.0303568	0.551379	0.446617	0.158275	0.125381	0.00428063	0.135475	0.0591503	0.162939	0.255058	-0.0905874	0.111738	0.491443	0.406106	0.347866	0.192148	0.237966	0.0836429	-0.148396	0.297367	0.155179	-0.157455	0.133543	-0.0451401	0.330586	0.0428024	0.284631	0.0852875	0.255613	-0.472365	-0.186029	-0.250408	-0.209771	0.0375043	0.00947098	0.411823	0.00119793	-0.04501	-0.114343	0.150345	-0.168298	0.0758359	-0.00816122	-0.314434
GSM972154	-0.145644	-0.278183	-0.339982	-0.163738	-0.413242	-0.28311	0.0701451	-0.0675384	0.0487913	0.231731	0.178343	-0.360787	-0.135276	-0.0851637	-0.21293	-0.297664	-0.0590748	-0.228436	-0.397469	0.0493941	-0.0959973	-0.135647	0.00424194	-0.296449	0.0826359	-0.256311	-0.0236398	-0.00131341	0.111559	-0.231078	-0.126237	-0.298582	0.139687	-0.231488	-0.32888	-0.314508	0.209323	0.0511594	-0.180309	-0.204397	0.0871812	-0.244801	-0.115095	-0.100408	0.351884	0.0785637	0.114576	0.2336	0.415387
GSM972155	0.132121	0.446198	-0.317025	0.0406434	0.00838258	-0.13534	0.465767	0.383068	0.208849	0.156433	-0.00197659	0.0554814	0.197494	0.202526	0.307767	0.0762814	0.0821909	0.518155	0.563565	0.481695	0.137446	-0.0656004	-0.195838	-0.281228	-0.0887534	0.241785	-0.212022	-0.150786	0.050497	0.139353	0.0586451	0.112495	0.0915545	0.00898316	-0.51872	-0.284915	-0.416482	-0.154571	-0.0256209	0.0703543	0.154952	-0.188886	-0.302121	-0.240199	0.213921	0.020667	0.220157	0.133925	-0.43264
GSM972156	0.202965	0.0679177	0.0250371	0.176589	-0.0641661	-0.0273583	0.251174	0.391163	0.258767	0.493102	-0.116624	0.127541	-0.0371064	-0.120998	-0.00369919	-0.00144065	0.168476	0.139986	-0.150584	0.14771	-0.0368081	0.0443675	0.264441	0.185598	0.0199286	0.154699	-0.230089	0.14632	-0.0392373	0.26908	0.222231	0.17441	-0.00666356	0.114577	-0.153968	0.0694772	0.336103	-0.0557697	0.160243	0.0724287	0.277555	0.124113	0.362792	-0.0500243	0.0727692	0.329028	-0.215947	0.319951	-0.0688059
GSM972157	-0.257527	-0.0433493	-0.179288	-0.185901	-0.132241	0.0552023	-0.427105	-0.294202	-0.0442091	-0.184288	-0.0649262	-0.187596	0.130574	-0.00613874	-0.320482	-0.36939	0.104757	-0.266509	0.428618	0.00727457	-0.211412	-0.017874	-0.0211386	-0.106136	-0.27566	-0.369324	-0.218718	0.202194	-0.227286	-0.0730139	-0.0660538	0.148512	0.267466	-0.205177	-0.411823	-0.085264	-0.177544	-0.244894	-0.198403	-0.156261	0.14723	-0.00370685	0.0636823	-0.124848	-0.156859	0.0134827	-0.217553	0.0363732	-0.121802
GSM972158	-0.201124	-0.549012	-0.102294	-0.0680865	0.0145032	-0.00424303	-0.530265	-0.346735	0.07979	0.0408326	-0.197577	-0.30614	-0.231752	-0.252288	-0.260578	-0.228284	-0.0931462	-0.41202	-0.390813	-0.394158	-0.188844	-0.386015	-0.269525	-0.223103	-0.123287	-0.390181	0.0494333	-0.290122	-0.147092	0.0290089	-0.0830055	0.260106	0.00710578	0.0695532	0.183525	0.358507	-0.0820118	0.00025787	-0.286898	0.0231946	-0.376294	0.244307	0.303783	0.289107	0.261112	0.317782	0.0381107	-0.37296	0.174826
GSM972159	0.232404	0.245557	0.171897	0.00193053	0.0251366	0.188924	0.489637	0.43281	-0.0264257	0.431968	0.137112	0.0773623	-0.0692506	-0.00142602	-0.0364966	0.0357354	-0.0306914	0.498307	0.250539	0.266521	0.041207	0.0389457	-0.280218	-0.26277	0.331813	0.25961	0.181651	-0.264881	0.179258	0.304286	-0.263442	-0.0705527	0.285776	0.00133612	-0.103068	-0.161113	-0.0925079	-0.269499	0.124059	0.00145308	-0.256906	0.0437243	0.17646	-0.135227	0.377554	0.300259	-0.0330921	-0.253285	-0.189952
GSM972162	-0.185834	-0.00738769	-0.0248643	-0.391774	-0.116916	-0.0571109	-0.48834	-0.178073	0.503879	-0.183497	-0.0178567	-0.100088	-0.192587	-0.243347	-0.0366223	-0.158285	-0.252301	-0.0321994	-0.201161	-0.224716	-0.356418	0.0766909	-0.183279	-0.0461255	0.0998438	-0.123992	-0.250329	-0.405718	-0.13184	-0.211606	-0.367445	0.0106317	0.0146928	0.0193171	-0.0643789	-0.0376456	-0.44428	0.0881	0.0117225	0.0621613	-0.120918	-0.0675965	0.0996066	-0.0932013	-0.051519	-0.178027	-0.160883	-0.193375	-0.214674
GSM972164	-0.139376	-0.00115728	0.146215	0.238943	0.0522486	-0.275282	-0.147835	-0.121915	0.392991	0.143387	-0.0186062	-0.0988823	-0.194588	-0.10304	-0.00478022	-0.199956	0.0827051	0.0973522	0.0550483	0.0817553	0.115809	-0.132559	-0.141534	-0.104063	-0.104615	-0.0234114	-0.0133231	0.0958719	0.145519	-0.0772025	0.255232	0.253839	-0.0494457	0.0308075	-0.0423146	0.374488	-0.328848	0.311412	0.113212	0.172409	0.061239	0.0805557	0.0904048	-0.0619972	0.0106468	0.120845	0.122864	-0.273976	-0.176536
GSM972166	-0.0382418	-0.178156	-0.180988	0.326353	-0.105593	-0.375814	0.379806	0.194722	0.0844648	0.00127167	0.203229	-0.0460497	-0.161142	-0.214751	0.00998721	-0.0361244	0.103512	0.115275	0.386876	0.0667277	0.0999628	-0.0745878	0.114638	0.209404	-0.116643	-0.0411021	-0.31697	-0.123736	-0.0866249	0.248273	-0.00372493	-0.151801	0.287987	-0.0788819	-0.0884454	-0.268038	-0.341472	-0.00179336	-0.0273731	-0.0843067	-0.00411608	-0.286773	-0.306399	-0.0253339	0.0793926	-0.20426	0.172139	0.0244174	-0.270725
GSM972168	-0.109358	-0.25773	-0.334521	-0.207935	0.0698781	0.345894	-0.212123	-0.384818	0.493726	0.0576615	0.151877	-0.32076	-0.150136	-0.237281	-0.0539466	-0.0010012	-0.13045	-0.115172	-0.149641	-0.181251	0.046539	-0.251944	-0.250682	-0.0865638	-0.0877126	0.0116992	0.230226	-0.337357	-0.199076	0.166496	-0.189774	-0.135365	0.314859	0.340845	0.302646	0.261662	0.519583	-0.010264	-0.0625551	-0.0205559	-0.29367	0.0448802	0.192933	-0.144844	0.101928	-0.133447	0.228404	0.44054	0.103875
GSM972170	-0.229279	-0.105424	-0.0225993	0.362674	-0.279768	-0.167394	-0.105073	-0.218989	-0.412131	-0.131566	-0.256424	-0.424072	-0.0570975	-0.0757252	-0.0802245	-0.162712	0.313743	-0.236512	-0.206427	-0.237133	-0.224441	-0.0794828	-0.0831443	0.0458141	-0.0936815	-0.315005	-0.0532261	-0.00236271	-0.204342	-0.219532	-0.154537	-0.461751	-0.155149	-0.345458	-0.237508	0.0814226	-0.335896	-0.260629	-0.0927825	-0.192011	-0.11928	-0.218248	0.236559	-0.133812	-0.0736268	-0.0786684	-0.288424	-0.41146	-0.242727
GSM972171	-0.163843	-0.470366	-0.348007	-0.0689237	-0.381454	0.321059	0.0850418	-0.428446	-0.586987	-0.140868	-0.125124	-0.359415	-0.0950432	-0.137683	-0.0453838	0.00169378	-0.169308	-0.427343	-0.499204	-0.204783	-0.266773	-0.066383	-0.223044	-0.118765	-0.0397291	-0.32243	-0.0632146	-0.445925	-0.328426	-0.0469712	-0.317172	0.397282	-0.243058	-0.0404281	0.237607	0.155449	0.235221	-0.228997	-0.134758	0.0487912	-0.468488	-0.0399709	0.36099	-0.0313057	0.0221884	0.264404	0.288013	-0.0673604	0.491562
GSM972174	-0.135948	0.0474933	-0.20848	-0.127651	-0.409346	-0.0603891	-0.104852	-0.241921	-0.154463	-0.223347	0.125945	-0.367969	-0.176889	-0.201316	-0.124924	0.269988	-0.225675	-0.390774	0.393136	-0.106633	-0.103056	-0.0269093	0.206464	0.0234989	-0.0925428	-0.194356	0.135019	0.00821821	-0.202562	-0.112709	-0.231204	-0.368315	-0.12107	-0.296445	-0.198848	-0.29494	0.0222189	-0.147775	-0.127901	-0.197599	-0.393843	0.0880249	-0.161449	-0.0165273	0.0618081	0.0940801	-0.415195	0.347494	-0.0970269
GSM972175	-0.147354	-0.338411	0.278108	-0.06615	0.00103773	-0.035495	0.131833	-0.421376	0.019418	0.513196	0.332446	0.0649823	0.0148004	0.0773138	-0.0619075	0.323576	-0.266378	-0.221505	-0.358128	-0.264312	-0.00559905	0.221681	0.162883	0.25633	-0.061293	0.172883	0.0473808	-0.0991072	0.272095	-0.29333	-0.0933383	-0.354781	-0.29967	-0.366151	-0.0755715	-0.482063	0.0745457	-0.364465	-0.110235	-0.224223	-0.0985888	-0.117357	-0.321362	-0.137151	-0.269963	-0.400695	-0.275881	0.283584	0.218333
GSM972176	-0.128312	-0.0239673	-0.0614098	-0.254277	0.116418	0.058726	-0.140184	-0.326425	0.119853	0.2564	0.230624	-0.0065482	0.111356	0.13003	0.0359224	0.175787	-0.393202	-0.148292	-0.0626187	0.0471488	-0.0366603	-0.0179883	0.112826	0.461243	0.302357	0.176213	0.317016	-0.384575	0.224869	-0.359913	0.125221	-0.318474	-0.159754	-0.0705926	-0.171791	0.280515	0.0929918	0.093662	0.179904	-0.0220897	-0.107338	0.040541	-0.155024	0.396751	0.348302	0.20629	-0.218276	0.0717931	0.254211
GSM972178	0.0527444	-0.191554	-0.219904	-0.0867646	-0.0904161	-0.0250742	0.290705	0.086821	-0.566439	0.218177	-0.0683024	-0.135265	-0.243733	-0.31697	-0.102346	0.00782732	-0.220136	-0.0143472	-0.277569	-0.0372479	0.0859597	0.266213	0.068273	-0.248235	-0.0563547	0.0475913	0.0654658	-0.155166	-0.196731	-0.138869	-0.410455	0.0424067	0.0260768	-0.117098	-0.005356	-0.507048	-0.134087	-0.150693	0.180166	0.244268	-0.407801	0.225071	0.131516	0.238137	0.553844	0.406368	-0.0548702	0.173439	-0.226822
GSM972181	-0.232859	-0.678123	-0.141228	-0.393627	-0.182859	0.0636484	-0.48469	-0.568259	-0.651363	-0.148845	-0.158125	-0.398558	-0.287988	-0.4133	-0.436236	-0.250015	-0.378041	-0.689165	-0.598585	-0.520336	-0.306011	-0.352352	-0.119669	0.00165994	-0.38267	-0.359252	0.0805435	-0.465412	-0.248607	-0.194156	-0.370258	0.0921899	-0.175446	-0.199336	0.369553	0.524543	0.389398	0.196297	-0.0399966	-0.162841	-0.592487	-0.107313	-0.231577	0.0165731	-0.302505	-0.177938	-0.2701	-0.0674003	0.272693
GSM972183	-0.26512	-0.267881	-0.1911	-0.213865	-0.000292043	-0.162189	-0.102486	-0.329257	0.0589928	-0.109238	0.210716	-0.120768	-0.048236	-0.200076	0.0543701	0.148359	-0.321387	-0.306699	-0.263736	-0.243258	-0.175343	-0.167035	-0.0561401	0.0806689	-0.339811	-0.173938	-0.286236	-0.549451	-0.147456	-0.240734	-0.171002	-0.267568	0.194249	0.0509558	-0.00413455	-0.436341	0.504659	-0.0228583	0.0812425	-0.149968	-0.0874997	0.115577	-0.269982	0.0345811	0.305609	0.0358684	-0.266458	0.556448	-0.166687
GSM972185	0.207074	0.279373	0.364876	0.0283482	-0.109755	0.11608	-0.120102	-0.172062	-0.0168118	0.213245	0.0288868	0.110832	-0.0890432	-0.117335	-0.145361	0.235239	-0.181392	-0.333525	0.111224	-0.095651	0.0554904	0.0863919	0.132994	0.134539	-0.0624991	-0.0895625	0.00727886	-0.179352	-0.0407213	0.0865297	-0.117549	-0.09652	-0.407907	-0.287028	-0.00352971	-0.371128	-0.397466	-0.159063	-0.0953683	-0.163836	-0.126402	-0.224979	-0.410395	0.0460168	-0.213897	-0.172199	-0.274195	-0.115465	-0.0882897
GSM972186	-0.0538712	-0.303167	0.11951	-0.293838	-0.100223	0.00744369	-0.126489	-0.255764	-0.35964	0.13218	0.116839	-0.140039	-0.109671	-0.253638	-0.242043	0.349724	-0.234326	-0.344665	-0.450687	-0.204123	-0.0962665	0.384666	0.268664	0.218214	-0.0256271	0.0996898	0.113298	-0.157016	0.0732878	-0.176291	-0.136324	0.0170314	-0.215149	-0.176436	0.416625	0.585387	0.126968	-0.026121	0.00751022	-0.043421	-0.451682	-0.124937	-0.183342	0.414153	-0.0157316	-0.0873142	-0.171436	-0.132437	0.0492326
GSM972188	0.120889	0.329298	0.157246	-0.180053	0.0438999	0.156622	0.374347	0.400103	0.201259	0.430239	0.0278765	0.249992	0.00309545	-0.00011158	0.381971	0.376852	-0.162405	0.390098	0.476623	0.0820223	0.198039	0.338282	0.142914	0.292879	0.147447	0.376274	0.208958	-0.200525	0.0095951	-0.159399	-0.0755207	0.485804	-0.226308	-0.00361697	-0.135057	-0.487681	-0.196497	-0.171667	0.0436655	-0.00639362	-0.000566277	-0.0886539	-0.165676	0.11235	0.347128	0.213459	-0.176958	-0.117874	-0.114393
GSM972189	0.303043	0.621465	0.390263	-0.0884549	0.129866	0.272432	-0.246962	0.248146	0.210592	-0.26321	-0.403667	0.202682	0.0823571	0.248778	0.190747	0.0815258	0.300061	0.387368	0.340211	0.390814	-0.0843481	-0.0896059	-0.20696	-0.154665	0.269247	0.351226	-0.0229993	0.308125	0.115491	0.00562263	0.011664	-0.18989	-0.143933	0.299966	-0.0273061	-0.279202	-0.336503	0.0790923	-0.0781935	0.16682	-0.154448	0.085561	0.248731	0.0535956	-0.0891583	0.16731	0.0773177	-0.0580733	0.152954
GSM972191	0.301303	0.139926	-0.0859981	-0.116565	0.123793	-0.00146633	0.393423	0.239796	0.314129	0.134193	0.138362	-0.212219	-0.0613403	-0.0775125	-0.0810515	0.092382	0.384974	0.295691	-0.0891514	0.140465	0.112847	0.263179	0.0770116	0.205334	0.277989	0.40336	-0.251497	0.102268	0.0941313	-0.0307316	-0.383348	-0.0653316	0.268117	-0.133378	-0.33797	-0.358022	-0.379647	-0.0961811	0.0574376	-0.137761	-0.237796	-0.0582772	-0.0101288	-0.0472226	0.408014	0.373457	-0.200767	-0.166146	-0.216828
GSM972193	-0.182976	-0.4255	-0.140029	-0.356783	-0.220767	-0.218224	-0.208071	-0.311769	-0.454784	-0.250333	0.187191	-0.136172	0.0315613	0.0044403	-0.10236	0.0711736	0.0620594	-0.370951	-0.327869	-0.196096	-0.0201036	0.111167	0.165643	0.338087	-0.205502	-0.387698	0.191281	0.235316	-0.357926	-0.354974	-0.285847	-0.304758	-0.0372239	-0.370314	-0.00601883	-0.422585	-0.0247468	-0.162585	0.0286312	-0.0720494	-0.251222	-0.0671546	-0.332785	-0.275994	-0.292558	-0.393737	-0.33185	0.0507876	-0.0981564
GSM972194	0.0908089	0.00196228	0.384076	-0.206767	0.181646	0.0310073	-0.323419	-0.0381454	0.161815	-0.101479	-0.187841	0.194148	0.173973	0.293173	0.0846595	0.315194	0.124561	-0.204623	0.0677576	-0.0222235	0.115101	-0.218583	0.159492	-0.0586529	-0.0366383	-0.127312	-0.321759	0.153895	0.135436	-0.320876	0.214361	-0.0241863	-0.18963	-0.277579	-0.25629	0.125289	0.0685549	0.485455	-0.154453	-0.242185	0.163025	-0.00579105	-0.2975	-0.201841	-0.497772	-0.26088	-0.184128	0.0947409	0.305111
GSM972198	0.244585	0.304921	0.373685	0.342706	0.0893344	0.228835	0.17987	0.329801	-0.13272	0.147133	0.209582	0.494903	0.200037	0.265848	0.266186	0.0405151	0.352114	0.145241	0.40377	-0.126087	0.119152	-0.0568894	0.0219191	-0.158812	-0.0771457	-0.0101117	-0.421755	0.332257	0.37254	0.219065	0.104697	-0.0630035	-0.0939611	0.0860628	-0.426148	-0.528	0.239103	-0.20416	-0.153364	-0.177581	0.0427544	0.138972	0.209181	-0.107687	-0.191248	0.0926177	-0.0717242	0.329782	-0.135004
GSM972199	0.223337	0.332364	0.275472	-0.127788	-0.128425	0.0494712	-0.221067	-0.0791051	0.668179	-0.202489	-0.088757	0.218819	0.176738	0.18944	-0.0788377	0.00795835	0.170389	-0.0909731	0.128696	0.270974	0.0717357	-0.0655412	0.197484	0.316084	-0.163706	-0.288525	-0.392549	0.201384	-0.0160316	-0.144958	0.163652	0.104835	-0.469317	-0.0458787	0.143909	-0.476035	0.0522399	-0.274556	0.166381	0.0805452	0.233554	0.0816903	-0.201517	-0.0629205	-0.160631	0.203506	-0.356485	-0.12746	-0.0291738
GSM972201	0.180829	-0.260254	-0.257857	-0.167178	0.0697564	0.101437	-0.477656	-0.0233759	0.0571667	0.374312	0.118964	-0.288801	-0.247337	-0.369992	-0.0720916	-0.125044	-0.284693	-0.274407	-0.429055	-0.170778	0.065163	-0.0759996	0.182448	0.193841	-0.105177	-0.138926	0.223896	-0.262812	-0.413736	-0.00579718	-0.048765	0.261816	0.225927	0.198006	0.138616	0.569301	0.315827	0.323983	-0.206306	0.176322	0.0123937	-0.25731	-0.0907482	0.288318	0.130485	0.174014	-0.107472	0.0185868	0.0957886
GSM972202	0.243768	0.39684	0.211673	0.352779	0.261234	-0.1733	0.285975	0.367306	0.409953	0.0417491	-0.106314	0.0908162	0.345554	0.43811	0.260568	0.0700307	0.467706	0.276701	0.465589	0.277596	0.12939	0.122602	0.305585	0.271968	0.286606	0.142509	-0.134626	0.410558	0.226206	-0.0675202	0.457413	-0.0615335	-0.216168	0.175185	-0.123399	-0.377434	0.408796	0.00961595	0.298823	0.00487187	0.445163	0.176144	0.139112	-0.0647134	-0.0506967	0.142984	0.238538	0.307497	0.297343
GSM972203	0.213468	0.404955	0.352136	0.160543	0.180017	-0.15174	0.27738	0.31168	0.275782	0.0980709	-0.12077	0.425937	0.25803	0.44423	0.384603	0.290143	0.27273	0.331875	0.332829	0.2121	0.347385	0.132154	0.234373	0.246272	0.299811	0.225168	-0.368851	0.373396	0.406325	-0.28553	0.145882	0.425883	-0.316504	0.173365	0.0147839	0.0693166	-0.0800781	0.242719	0.258101	-0.114556	0.45572	0.140436	-0.225356	0.248539	-0.0877877	-0.210563	0.329511	0.00511182	-0.0324777
GSM972207	-0.102376	0.323347	0.170555	0.154179	-0.123319	-0.30958	0.202205	0.0174743	0.485508	-0.300587	-0.261832	-0.20796	0.270459	0.27648	-0.172783	-0.43814	0.440052	0.185578	0.509901	0.347058	-0.148453	-0.272252	-0.171995	-0.183402	0.154196	-0.195253	-0.317863	0.268376	0.0739274	-0.132967	0.221286	0.0929157	-0.0684042	-0.179978	0.173567	0.0985873	-0.0035395	0.219467	0.0613766	0.160287	0.345851	-0.0903499	-0.0708313	-0.159085	-0.485343	-0.115936	-0.0591857	-0.370602	0.12827
GSM972211	-0.169516	0.209727	-0.148176	-0.246487	-0.479669	-0.0939901	-0.282884	0.0680683	-0.426187	0.374791	-0.0852255	-0.109223	-0.27368	-0.324903	-0.199749	-0.0767307	-0.235907	-0.0120437	-0.21138	0.123357	-0.0434359	0.381138	-0.084892	0.051789	0.124971	0.0282852	0.074585	0.333809	-0.241188	-0.0248547	-0.124076	-0.0465255	0.0327586	-0.201956	0.189346	-0.373928	-0.520387	-0.265652	-0.00205385	0.225527	0.184778	-0.0651437	-0.248901	0.109998	0.174585	0.280009	-0.00241418	-0.384487	-0.105303
GSM972215	0.134326	0.455656	0.35209	-0.24648	0.290982	-0.0695553	0.0128061	0.0867973	0.392704	-0.0747978	-0.27785	0.370033	0.23494	0.387166	0.310076	-0.228758	0.31887	0.181482	0.441008	0.336852	0.120167	-0.0347406	-0.339495	0.108884	0.298254	0.11203	-0.121275	0.029111	0.158573	-0.0714698	0.0442905	-0.118909	-0.363465	-0.0528158	-0.0582813	0.0146697	-0.229915	-0.031169	0.0872253	0.0423925	-0.00431288	-0.107866	-0.257908	-0.213992	-0.431158	-0.163526	0.0907635	-0.120863	-0.311658
GSM972220	0.353809	0.264424	0.14646	0.37154	0.345068	0.351589	0.492191	0.439261	0.133256	-0.0581726	0.0322602	0.277622	0.245656	0.271293	0.372495	-0.0157847	0.276592	0.561851	0.0750815	0.348382	0.318344	0.145242	0.12221	-0.0368675	0.245074	0.407753	-0.259556	0.249748	0.0118014	0.351636	0.326289	0.344811	-0.0179553	0.457353	0.433887	0.451915	0.199106	0.0887457	0.274219	0.404677	0.25255	0.28688	0.479609	0.0373454	0.0656872	0.0416303	0.413965	0.0492263	0.450515
GSM972224	0.271718	-0.286191	0.250113	-0.146807	0.429821	0.294596	-0.339925	-0.25163	-0.313146	-0.337284	-0.0514639	0.0341996	-0.171586	-0.0781687	0.0643075	0.0419666	0.0255094	-0.275041	-0.204793	-0.279062	0.0577102	-0.0590809	0.0370392	0.262969	-0.0165532	-0.164339	-0.316348	-0.241098	0.0505175	0.171395	0.243472	0.249111	0.26332	0.584049	0.35612	0.511172	0.502163	0.0513295	-0.0456032	0.108123	-0.190608	0.110335	0.0327135	-0.0232085	0.0323854	-0.297438	0.2542	0.169776	0.453288
GSM972230	0.0422641	0.289476	0.345178	0.06883	-0.00332928	0.228314	0.234308	0.0179959	0.375767	0.121659	0.100987	-0.0620009	0.170617	0.309437	0.0719573	-0.191314	0.167017	0.183742	0.408446	0.405625	-0.0572961	0.242866	-0.0297971	0.0530392	0.00155443	0.085182	-0.312355	0.275205	0.261441	-0.124581	0.158937	-0.440401	0.296869	0.191068	-0.167919	-0.246966	-0.0173319	-0.14119	0.202913	0.261251	0.552614	0.117732	-0.345206	-0.174665	-0.436152	-0.439462	-0.133398	0.183481	0.344819
GSM972235	-0.132924	-0.0460558	-0.363611	0.275058	-0.302055	-0.369466	0.0543422	-0.246212	-0.17938	0.214754	-0.114085	-0.382341	-0.1415	-0.0833026	-0.145295	-0.073205	0.11244	-0.243317	0.272179	0.156994	-0.130432	-0.0345552	0.0406821	0.320249	0.0923912	0.354857	0.200264	0.0709577	0.0167919	-0.416814	-0.0837611	-0.595346	-0.251843	-0.438485	-0.415655	-0.0497731	-0.0651313	-0.0235806	-0.0905383	0.0494683	-0.384505	-0.167517	0.190925	-0.0392446	-0.00223221	-0.0690641	-0.134909	-0.206115	-0.200953
GSM972238	-0.255031	-0.0517003	0.345795	0.105618	0.076033	0.205486	-0.53677	-0.340498	-0.0315414	-0.306385	-0.28634	-0.361597	-0.0584543	0.180731	0.149512	-0.334292	0.0759409	-0.263103	0.216251	-0.0679353	-0.162827	-0.311437	-0.366352	-0.248334	-0.0536383	-0.525094	-0.0538358	0.416004	0.0871343	-0.136798	-0.011743	-0.140527	0.121213	0.0187431	0.245	0.276898	0.0469239	0.119329	-0.178721	0.179264	0.411037	-0.00112634	-0.06387	-0.226922	-0.447109	-0.170277	-0.082379	-0.273516	0.233005
GSM972246	-0.0940148	0.176467	-0.0622396	0.248074	-0.0296442	-0.0357837	0.335553	-0.0536556	0.549756	-0.506684	0.173712	0.0353164	0.0546796	-0.0615757	0.102499	-0.0374755	-0.101142	-0.043335	0.411984	0.183394	0.0475701	-0.254453	-0.37094	-0.400745	0.104849	-0.109349	-0.334681	-0.176543	-0.313571	0.0660271	0.0144402	-0.246575	0.341954	-0.0486381	-0.333276	-0.418992	-0.419814	0.0921401	-0.0149195	0.0334845	0.28411	-0.181092	-0.176125	-0.32726	-0.133528	-0.0286652	-0.197392	-0.10231	0.2686
GSM972250	-0.277124	0.396481	0.148469	-0.196916	-0.125535	-0.0873439	-0.184373	0.128671	0.320612	0.156541	0.0748118	0.372907	0.0494369	0.119155	0.114366	-0.161417	0.13004	0.326177	0.217567	0.145621	0.0394265	-0.134148	-0.121704	0.158867	0.00315469	0.046775	-0.0218436	0.383416	0.198641	-0.120613	0.377446	0.249249	0.0643639	0.203482	-0.268774	-0.300155	-0.296876	-0.00555366	0.0414912	0.105945	0.407148	-0.13857	-0.00590839	-0.136573	0.196236	0.0189969	-0.0155787	-0.245621	-0.183589
GSM972261	0.0616026	0.473105	0.259966	0.271637	0.401739	0.516398	0.25899	0.0323005	0.246861	-0.166625	0.0275737	0.375067	0.249968	0.328966	0.318401	-0.0798113	0.153629	0.244204	0.291113	0.198825	0.145893	-0.241393	-0.259396	0.0593937	0.110725	0.247589	-0.0120881	0.063383	0.113617	0.40561	0.317808	0.068339	-0.132831	0.471637	0.117522	0.106416	0.244666	0.099439	0.10183	0.329899	0.283289	0.224928	0.420233	-0.120245	0.356953	0.0014499	0.47913	0.170333	0.15036
GSM972263	0.266936	0.323898	-0.141984	0.192841	0.47458	0.278225	0.0850281	0.285923	-0.186744	0.112905	0.213222	0.261985	0.195953	0.200828	0.233928	0.193277	0.0431047	0.174765	-0.00884502	0.152301	0.280781	-0.0555132	0.15434	-0.210249	0.0749867	0.0154726	0.0785549	0.190612	0.118599	0.274793	0.207578	-0.42891	-0.190414	0.0662774	-0.0837608	0.304171	0.312476	0.336686	0.131628	0.216564	-0.153736	0.228981	0.171914	0.123145	0.509975	0.529738	0.13921	-0.0405515	0.30282
GSM972265	-0.190484	-0.0411636	-0.00337414	-0.329623	0.348275	-0.000699568	-0.253088	-0.0440287	-0.173412	-0.026299	-0.332524	0.187892	0.126523	0.273439	0.189322	-0.0801307	0.0234952	0.074906	0.283753	0.0898481	-0.00602422	0.100539	-0.0828174	-0.160149	-0.0543217	0.471082	0.183369	-0.176635	-0.0863611	-0.231573	0.0429163	-0.156381	-0.416039	0.127105	0.046517	0.366154	0.078023	0.0396098	-0.019591	-0.0410043	0.105365	0.223432	0.182666	-0.0779748	-0.0132352	0.117029	-0.0135159	-0.217907	0.088579
GSM972268	-0.137137	-0.148117	-0.0189112	0.187723	-0.163176	-0.0890155	0.00412669	-0.31042	-0.099779	-0.00982282	0.125625	-0.0546678	-0.170248	-0.237628	-0.243913	-0.0706138	-0.193141	-0.0781123	-0.449748	-0.37034	-0.232315	-0.103806	-0.0043704	0.00784949	-0.172724	-0.0398446	-0.0517057	-0.343679	-0.036689	0.036734	0.0279793	-0.122086	0.380406	0.221613	-0.212425	-0.20401	0.435432	0.0316948	-0.196032	-0.197857	-0.258867	0.22332	0.343637	0.0663799	0.364235	0.229362	-0.051984	0.435152	-0.091683
GSM972271	-0.126861	-0.195796	-0.247589	-0.0127152	-0.323894	-0.212542	-0.0439684	-0.337279	0.250269	-0.032148	-0.151685	-0.318192	-0.137373	-0.077303	0.023006	0.0675349	-0.0326126	-0.450989	0.0269166	-0.0349773	-0.119401	0.0258053	0.0499577	0.116706	-0.0857432	-0.0404122	0.0782863	-0.153275	-0.306886	-0.120781	-0.26104	-0.203757	0.0302362	-0.213575	-0.0634598	-0.360676	-0.094897	0.0597899	-0.166374	-0.227741	-0.035386	-0.0836418	-0.323129	-0.3905	-0.495825	-0.25832	-0.387213	-0.022445	0.135505
GSM972274	-0.132103	-0.305706	0.0752552	-0.163	0.187359	0.0759075	-0.372738	-0.252711	-0.0525173	-0.562933	-0.291763	-0.0110192	0.150439	0.294638	-0.0635217	-0.194775	0.00514044	-0.22935	-0.149207	0.273016	-0.0405172	-0.0595242	-0.175507	0.00227169	-0.0406816	-0.0956687	-0.0874741	0.19615	0.13893	-0.112785	-0.0214914	0.263988	-0.218878	0.163155	0.401586	0.499036	0.197667	0.0527056	0.269172	0.28431	-0.0587032	0.35592	0.233019	-0.252753	-0.149872	0.0145419	0.203321	-0.229673	-0.000775191
GSM972276	0.0710772	-0.157651	0.0279153	-0.48155	0.0101661	-0.153046	-0.392997	-0.114519	-0.674362	-0.44857	-0.00376704	0.00971022	0.00384085	-0.148187	-0.147497	-0.148872	0.0442117	-0.294681	0.0916703	-0.277924	-0.103681	-0.221372	-0.107028	-0.362311	-0.142685	-0.163768	-0.00318649	0.133652	-0.104092	-0.169368	-0.441171	-0.602521	-0.204449	-0.454829	-0.198875	-0.347771	0.237631	-0.223863	-0.338667	-0.00239514	-0.459305	-0.0592142	0.282544	0.20554	0.504943	0.44933	0.149289	-0.0886075	0.341816
GSM972279	0.0956104	-0.281244	-0.131077	0.0831636	0.178259	-0.113847	0.265507	0.109399	-0.550086	-0.0680526	-0.0679132	-0.0630171	0.0976933	-0.13014	0.00546989	-0.0955869	-0.00680144	-0.0283007	-0.132283	-0.0125682	0.0168156	0.249172	0.133745	0.208505	0.156706	0.463297	0.12295	-0.0613685	-0.182834	0.208887	-0.023976	-0.329423	-0.429346	-0.0509899	0.0802462	0.321193	0.203039	-0.14902	-0.0719903	-0.0635534	-0.505175	0.0569332	0.215776	0.0985301	0.271428	0.0603068	0.0985808	-0.0265773	0.0351653
GSM972291	0.19705	0.467168	0.308206	0.175293	0.393668	0.323282	0.311425	0.305421	-0.234915	0.232049	-0.130913	0.345263	0.102088	0.00218787	0.285399	0.192769	0.254576	0.59596	0.491031	0.291982	0.292666	0.355126	0.203346	0.298718	0.247353	0.419304	0.255463	0.353797	0.217897	0.0127319	0.356938	-0.0354176	-0.11761	0.0728946	-0.349138	0.149891	-0.219726	0.115432	0.194026	0.318215	0.24493	0.190727	0.307963	0.141988	0.393528	0.200777	0.17504	-0.159039	-0.27294
GSM972295	0.0801315	-0.294572	-0.136858	-0.136014	-0.210783	-0.297257	0.316845	-0.398169	-0.258583	0.178306	0.285883	-0.38779	-0.292051	-0.31799	-0.284874	0.344839	-0.194242	-0.207144	-0.15163	-0.107605	0.0101168	-0.00535518	-0.178627	-0.183619	0.0520783	0.0186328	0.120775	-0.287784	-0.0430397	-0.0339108	-0.488762	0.0863046	0.116015	-0.330602	-0.0700279	-0.401102	-0.0826859	-0.171867	-0.082655	-0.0096679	-0.521037	-0.066143	-0.0136363	0.135322	0.464944	0.45184	0.0789551	0.116305	-0.025309
GSM972301	0.0579315	-0.247811	-0.393383	-0.152185	-0.151078	0.214113	-0.434854	0.0896352	-0.28575	0.110384	0.103599	0.0862213	-0.206034	-0.419596	-0.311213	-0.101496	-0.328688	-0.159113	-0.729026	-0.522618	-0.173838	-0.16459	0.0652414	0.0866776	-0.0366098	-0.229614	0.303591	-0.280744	-0.272694	0.14175	-0.41462	0.316133	0.390808	0.188863	0.4117	0.000643455	0.428776	0.0750033	-0.162476	0.178559	-0.248255	-0.00347029	0.351808	0.253002	0.384607	0.281521	0.206645	0.337498	0.0154124
GSM972302	0.174359	0.536705	0.566897	0.422217	0.228156	-0.0606521	0.386854	0.240815	0.540456	0.146774	0.250465	0.275715	0.0162232	0.0217392	0.327829	-0.0219685	0.00776738	0.315581	0.198028	0.31042	0.23529	0.385307	0.144529	0.10601	0.271948	0.352831	-0.215873	0.156473	0.294749	0.188277	0.0753119	-0.314564	-0.112197	-0.161646	-0.136085	-0.276703	-0.175216	-0.271181	0.291296	0.181071	0.349439	0.144312	-0.140359	0.169303	0.215482	0.0117998	-0.00470609	-0.127903	-0.466694
GSM972305	0.0312682	-0.338829	-0.325258	0.0620352	-0.128415	0.335209	-0.0963346	0.0326497	-0.343711	-0.204884	0.176394	-0.016543	-0.24792	-0.371826	-0.247029	-0.0270979	-0.121278	-0.170277	-0.551883	-0.418524	-0.139295	-0.26253	-0.0627927	0.0368721	0.198544	0.047818	0.21272	-0.347459	-0.161332	0.0947098	-0.343015	0.0877304	0.266054	0.0464582	0.116546	0.00356545	0.293465	-0.0196344	0.0240221	0.0546662	-0.453586	0.0245263	0.338156	0.256903	0.443405	0.390361	0.0651595	0.376459	-0.10391
GSM972308	-0.343666	-0.157814	-0.0267871	0.0647362	-0.183956	-0.113285	-0.514111	-0.190539	-0.246573	-0.270257	0.096736	-0.0627151	-0.0427783	0.108121	0.15444	-0.13509	-0.206266	-0.212241	-0.278353	0.00654588	-0.237305	-0.27898	-0.274381	-0.183834	-0.0151781	-0.228158	0.207375	-0.136933	0.0586676	0.0923311	0.0762951	0.532114	0.232237	0.139391	0.207049	-0.109114	-0.103532	-0.189358	-0.137481	0.165355	0.151987	-0.00287354	-0.122926	-0.0327438	-0.0044215	-0.215952	0.278467	-0.00538341	0.0473242
GSM972310	0.081647	0.386928	0.236999	-0.0249717	0.14434	0.0886284	0.0431889	-0.0451568	-0.0541094	0.11879	0.116403	0.183688	0.269444	0.0950394	0.0546081	-0.0658393	0.00873503	0.136059	0.180143	0.375767	0.15925	-0.278987	-0.274118	-0.150784	0.225035	-0.0611352	-0.144824	-0.12268	-0.0911734	0.12549	0.278334	-0.433567	0.147355	0.00782713	-0.185145	-0.199299	0.154272	-0.31157	-0.155021	0.14834	-0.0581368	-0.0971058	-0.109927	-0.294758	-0.43735	-0.380781	0.153865	-0.123257	-0.254794
GSM972314	0.147122	0.485662	0.0734797	-0.0549953	-0.0259853	0.224337	0.187117	0.235841	-0.133515	-0.351374	-0.271092	0.315114	0.126571	0.137102	0.0506205	0.126082	0.348924	0.33625	0.473781	0.337457	0.110495	-0.138004	-0.0404502	0.0428521	0.234418	0.335135	-0.327322	0.00628225	0.0428751	-0.0239493	-0.137657	0.129453	0.0254493	0.214239	0.262149	0.104315	0.161245	0.0945943	-0.0322592	0.219334	-0.338307	0.277393	0.239438	-0.101307	0.0433591	0.483312	-0.266555	-0.330116	0.18026
GSM972320	-0.0634152	-0.024137	-0.0857407	-0.0449167	-0.356842	-0.0740757	0.00366269	-0.0528392	-0.284229	0.302476	-0.117755	-0.0922014	-0.180871	-0.330275	0.0384899	0.151961	-0.270395	-0.117028	-0.159959	-0.200047	-0.0762287	0.179647	0.14468	0.383543	-0.202392	-0.19345	0.146985	0.223554	-0.230851	0.125549	-0.159171	0.219774	0.0689508	-0.146321	0.219513	-0.0942635	0.0295628	-0.219398	0.0101149	-0.215528	-0.0359529	-0.139171	-0.142096	0.101006	0.066402	-0.0834467	-0.196974	0.263602	0.186135
GSM972321	-0.216064	0.0272008	-0.0580333	0.41951	-0.121394	-0.0273474	0.358837	0.0854101	0.685204	0.0736763	0.257631	-0.11382	0.158127	0.208311	0.0962212	-0.0540561	-0.0940908	0.0343837	-0.303442	0.222073	-0.0588431	0.253395	0.14272	-0.0291109	0.204858	0.126277	-0.345064	0.0162491	0.269579	0.129216	0.432268	0.0361339	0.432707	-0.136005	0.00939738	0.345273	0.34526	-0.0614869	0.253784	0.0706147	0.539221	0.265444	0.346586	-0.090694	-0.0645998	0.113019	0.0793013	0.333271	-0.224509
GSM972323	0.0877771	0.466986	0.161911	-0.244377	-0.214966	-0.184253	-0.030609	0.291355	0.452088	-0.0355674	-0.254684	0.35195	0.189755	0.308438	0.0541197	0.0133491	0.186542	0.42142	0.404616	0.304104	-0.0049979	0.23313	0.176665	-0.0870728	0.00440465	0.122208	-0.382734	0.0633162	0.22203	-0.145246	0.235245	-0.153976	-0.197905	0.0557011	-0.524814	-0.343367	-0.398938	-0.0996239	-0.111974	-0.305712	0.445996	0.0323334	-0.0999846	-0.143639	-0.277182	-0.248331	-0.273624	-0.370562	-0.357949
GSM972325	0.494175	0.624161	0.493636	-0.0274431	0.49865	0.328225	0.424173	0.276612	-0.278465	-0.0889458	-0.135032	0.455739	0.339091	0.338902	0.239773	0.209294	0.377769	0.332447	0.416312	0.0246883	0.399772	0.268861	0.356936	0.496874	0.357891	0.267836	-0.243633	0.13066	0.439293	0.197442	0.219995	-0.55787	0.0739398	0.213013	-0.218456	0.169339	0.265997	-0.171583	0.0968589	-0.241058	0.0165296	0.0334532	0.394483	0.168279	0.090737	0.105648	0.0664365	0.0382259	0.059553
GSM972328	-0.151462	-0.405054	-0.193141	-0.33824	-0.178227	-0.0719355	-0.530703	-0.439029	0.253942	-0.385056	-0.322858	-0.286296	0.139861	0.0824876	-0.0154591	0.225848	0.0890612	-0.368758	0.0733844	-0.218921	-0.147834	-0.120561	0.0581922	-0.170852	-0.261724	-0.374354	0.00912775	0.110005	-0.0826109	-0.110369	0.23577	-0.20461	-0.15428	-0.410019	-0.00458517	0.214189	0.268371	0.0784686	-0.159017	-0.089026	0.161477	0.00579867	-0.150018	-0.216917	-0.224104	-0.180125	-0.390136	-0.187646	-0.189378
GSM972334	-0.160898	-0.169202	-0.241585	-0.463349	-0.228678	0.223587	-0.475398	-0.410359	-0.437541	-0.115286	-0.282518	-0.0489912	0.097121	0.204343	0.144674	0.148503	0.213653	-0.226888	0.306594	-0.130667	-0.196991	-0.414727	0.0222637	0.153488	-0.0150834	-0.179117	-0.00619951	0.0553438	0.0339281	-0.241887	-0.232845	-0.512752	-0.100957	-0.127267	0.354013	0.431789	0.317707	0.114612	-0.264519	0.0883077	-0.512079	-0.246172	0.140259	-0.0892805	-0.112311	-0.189971	-0.231386	-0.0797193	-0.0237434
GSM972336	-0.257494	-0.151594	0.284306	0.222592	0.0316825	-0.208497	-0.267975	-0.123808	0.189667	0.060573	-0.211937	0.25754	-0.0230656	0.0644878	-0.310782	-0.0154707	-0.34275	0.234812	0.161691	-0.182955	-0.281193	0.0887801	0.00803025	-0.32246	-0.208494	-0.252733	-0.421328	0.126161	0.135603	-0.258106	0.133227	0.0722997	0.00605001	-0.188931	-0.248362	-0.458981	-0.436874	-0.498448	0.119097	-0.0208269	0.340092	0.152104	-0.198105	-0.0180605	0.0680051	0.029309	-0.363597	-0.303526	-0.239344
GSM972337	0.246924	-0.224103	-0.0727121	0.288956	0.00260312	0.180817	0.0399386	0.0010071	-0.68225	-0.258183	0.176897	-0.116359	0.0364242	-0.0459189	0.138175	0.0179771	0.189933	-0.221308	-0.253347	-0.405399	0.0771257	-0.369976	-0.178236	0.12511	0.0417095	-0.174163	0.13705	-0.0882372	-0.0894516	0.260328	-0.302547	-0.11237	-0.0759494	0.135443	0.192762	0.209619	0.263393	0.0301078	-0.3503	0.143849	-0.498506	-0.131424	-0.0565153	0.105963	0.250231	0.0961248	0.400239	-0.0131178	-0.00198251
GSM972339	0.227258	0.272196	0.360299	0.489781	-0.0416878	0.106432	0.442265	0.263659	0.272012	0.180176	-0.0539685	0.286404	0.12941	0.199014	0.154552	0.25535	0.155767	0.285475	0.0351658	0.341792	0.183495	0.224003	0.102023	-0.0406041	0.19108	0.484381	-0.00106267	0.429783	0.105878	0.290005	0.20287	-0.464275	0.254538	0.115656	-0.0774439	-0.390206	-0.299598	-0.117774	0.157855	0.0210169	0.221702	-0.0914855	-0.274075	-0.205939	-0.283116	-0.322223	-0.0603612	-0.0472132	-0.0367843
GSM972341	0.105561	0.179025	0.455238	0.068387	0.375008	0.0864343	-0.322532	-0.294624	0.293942	-0.354244	-0.188387	-0.178962	0.0909053	0.042491	0.0673282	-0.20928	0.138388	-0.079647	-0.297235	0.179334	0.0225929	0.0834489	-0.228765	0.017814	0.0257017	-0.213919	-0.0350299	-0.0369227	-0.0361597	-0.0329332	0.344907	-0.421441	-0.0840374	0.22062	-0.246341	-0.264565	-0.115799	-0.36612	-0.052675	0.211635	-0.359451	-0.051404	-0.221525	-0.152364	-0.347151	-0.296632	0.061418	0.306554	0.548067
GSM972345	-0.381406	-0.453959	-0.417579	-0.342793	-0.31819	-0.423943	-0.172975	-0.112036	-0.35451	0.191271	0.0690764	-0.401643	-0.172689	-0.284621	-0.0451265	-0.214415	-0.318646	-0.184085	0.0509551	-0.0726329	-0.0656	0.20458	-0.0933793	0.101216	0.0977713	0.350747	0.426854	-0.252956	-0.249692	-0.223917	-0.368955	-0.220585	0.136687	-0.129398	-0.108063	0.287921	-0.227409	-0.18743	-0.129479	0.06628	-0.266908	-0.192679	-0.0344522	0.269384	-0.0557739	0.01739	-0.0350426	-0.0647579	0.281233
GSM972346	-0.284519	-0.206913	-0.127808	0.0516927	0.110549	0.201336	0.0106387	-0.207874	0.341087	-0.45601	-0.112495	-0.21858	0.134274	0.258577	-0.0814919	-0.416698	0.149672	-0.117995	0.323046	-0.0623646	-0.227626	-0.208087	-0.0976236	-0.106481	-0.215118	0.0399492	-0.20503	-0.0981607	-0.118971	-0.138195	0.389153	-0.0780966	-0.0386584	0.380225	0.309778	-0.0383401	0.233151	-0.0716949	-0.110861	0.0397656	0.0728577	0.115431	0.0571797	-0.356977	-0.259976	-0.339387	-0.182509	0.0727793	0.0891481
GSM972349	0.0635315	-0.443735	-0.187421	-0.316149	-0.0864688	-0.13095	0.0990115	-0.350439	0.366462	-0.0322265	0.202483	-0.284782	-0.214365	-0.44367	-0.0130757	0.0487675	-0.330849	-0.342012	-0.49329	-0.247159	-0.111952	-0.0789662	-0.155104	0.239193	-0.0329953	-0.0693083	0.448567	-0.484307	-0.257655	-0.0180893	-0.30173	0.235179	0.141299	-0.0716744	0.462812	0.605675	0.541513	0.228257	-0.107004	0.175495	-0.446282	-0.0123228	0.221475	0.334206	0.338376	0.166162	0.196581	0.148241	0.366767
GSM972350	0.288803	0.199882	0.305469	0.333332	0.226997	-0.0622383	0.439255	0.396943	0.288582	0.067702	0.101807	0.210685	0.167023	0.291784	0.231453	-0.187001	0.108893	0.420796	0.0872544	0.287713	0.167449	0.293034	0.12807	-0.0870378	0.200922	0.173534	-0.132924	0.191297	0.290089	0.391302	0.276586	-0.149603	-0.085426	0.02624	-0.348866	-0.546024	-0.357125	-0.212562	0.138393	0.199449	0.470217	0.0748254	0.0314993	-0.104797	0.260486	-0.0999683	0.32105	-0.171996	-0.388255
GSM972352	-0.0713443	0.0136535	-0.160694	-0.436654	-0.0824335	0.121542	-0.0729566	-0.0859088	-0.0128098	0.151545	-0.0441321	0.104322	-0.0129732	-0.0518345	-0.00923999	-0.346314	0.177879	-0.234839	-0.273201	-0.292255	0.00186435	-0.127624	-0.085304	0.015781	-0.188363	-0.197825	-0.128371	-0.0707194	-0.138005	-0.0251706	0.285061	0.336268	0.0164648	0.207251	0.415822	0.367132	0.29157	0.415723	0.0922461	-0.285633	-0.0467628	-0.283525	-0.317779	-0.116644	-0.322041	-0.320453	-0.116776	0.293785	0.473766
GSM972354	-0.387771	-0.0605077	-0.115518	-0.523443	-0.422084	-0.00735885	-0.531324	-0.509493	-0.247917	-0.0696361	-0.152122	-0.0399119	0.0532755	0.184627	0.0597224	-0.149602	0.15345	-0.408284	0.130648	0.260984	-0.225798	-0.376436	-0.317334	-0.248228	-0.141586	-0.414415	-0.163704	0.0189595	-0.216112	-0.219812	0.171672	-0.524688	-0.198547	-0.175321	-0.46839	-0.114042	-0.104383	-0.358609	-0.256148	-0.00790014	-0.142893	-0.0985991	-0.35283	-0.425309	-0.536368	-0.598124	-0.275603	-0.246346	0.0910261
GSM972360	-0.156524	-0.180371	0.14767	-0.0713889	-0.160758	-0.334195	-0.396606	-0.334825	-0.315244	-0.153794	-0.258968	-0.0178423	0.155146	0.326582	-0.133714	-0.127529	0.249605	-0.0925355	0.144115	-0.214146	-0.0688306	-0.078013	-0.147002	0.0630837	0.0110278	0.121145	0.00340834	0.0457062	0.36051	-0.518094	-0.178439	-0.590759	0.00999736	-0.363154	-0.390916	0.115727	-0.279603	-0.0120287	-0.295103	-0.184082	-0.165372	-0.0638418	-0.00428254	-0.107225	0.298325	0.123262	-0.135683	-0.514909	0.0385988
GSM972361	-0.0419207	-0.50349	-0.322494	-0.40368	-0.224254	-0.0646045	-0.542565	-0.363177	-0.570347	-0.531844	-0.374001	-0.406888	-0.0124931	0.0427806	-0.142826	-0.0976942	0.195153	-0.591574	-0.0210196	-0.220243	-0.153411	-0.395023	-0.0792296	-0.0218982	-0.120629	-0.401443	0.101879	-0.387499	-0.317687	-0.0338704	-0.245251	-0.385647	-0.488073	-0.0678184	0.0764893	0.568006	0.147898	0.135998	-0.261953	0.0337206	-0.412771	-0.189184	-0.0402149	-0.205332	-0.415544	-0.209137	0.0376197	-0.436155	0.146519
GSM972362	0.0391886	0.320499	0.144663	0.48974	0.138291	-0.0118129	0.45579	-0.19625	-0.0914746	-0.0782802	-0.138247	-0.238958	0.161934	0.184882	0.283455	-0.0167349	0.139666	0.123573	0.139976	-0.112562	0.302104	0.0687037	-0.0395117	0.197519	-0.108357	-0.00344383	-0.157431	0.377792	0.109431	0.126391	0.135988	-0.259769	0.146148	-0.0417069	-0.231505	-0.0263161	-0.154224	0.215484	-0.193748	0.0904273	0.175594	-0.0514049	-0.0375483	-0.282311	-0.0238158	-0.221696	0.0932075	0.0887054	0.000510088
GSM972363	-0.199717	-0.478521	0.31295	-0.131361	0.114998	0.0341358	-0.534765	-0.575533	0.0809848	-0.448708	-0.28351	-0.123779	0.0611537	0.323242	0.159184	-0.0793836	0.319069	-0.545105	-0.115177	-0.179216	0.137382	-0.186458	-0.165171	-0.185191	-0.161019	-0.43561	-0.340846	0.0842972	-0.123158	-0.188459	0.224356	-0.264226	-0.21015	-0.109274	-0.178339	0.234332	0.219565	0.46442	0.0141438	-0.0802942	-0.0359423	0.154092	0.0507008	-0.0584719	-0.150751	0.0248289	-0.215877	0.0194704	0.0160562
GSM972364	0.0890392	0.360174	0.121745	0.196102	0.463425	0.119261	0.225366	-0.0202228	0.469996	0.0146056	0.126548	0.162128	0.249408	0.30511	-0.0162002	-0.107299	0.0373756	0.238113	0.16261	0.0633947	-0.0121789	-0.127573	-0.126825	0.0394412	0.125208	0.128585	-0.113562	-0.410315	0.211316	0.0798846	0.412885	0.126077	0.487021	0.533571	0.208123	-0.00964408	0.33013	0.0926342	-0.0921258	-0.20504	0.591581	0.110472	0.0375074	-0.0857559	0.0407594	0.0437914	0.299816	0.518027	-0.0166471
GSM972365	0.00240678	-0.545346	0.0434225	-0.439271	0.135717	0.14852	-0.494694	-0.476306	0.253769	-0.200498	0.124166	-0.336937	-0.214798	-0.225408	-0.395299	-0.320115	-0.215676	-0.527901	-0.202632	-0.34057	-0.236786	-0.148394	-0.154171	0.107983	-0.302893	-0.387894	-0.290712	-0.546798	-0.318978	0.0208359	-0.39516	0.0147775	0.277861	-0.161711	0.306721	0.544392	0.419483	0.222805	-0.0653924	-0.101542	-0.49117	-0.086943	-0.0498954	0.0852073	0.125265	-0.23978	0.237747	0.175688	0.429796
GSM972366	0.0220641	0.0720312	-0.229791	0.428087	-0.261263	-0.212876	0.611622	0.298197	-0.624376	-0.0301447	0.379927	-0.00503559	-0.12156	-0.358215	-0.0478663	0.0534629	-0.39419	0.189859	-0.244595	-0.240182	0.129932	0.311236	0.0843684	0.234485	0.320757	0.329258	0.147033	-0.114194	-0.0734452	0.167744	-0.366468	-0.055967	0.106604	-0.0591291	-0.174795	-0.0718582	0.0348741	-0.0575576	0.0271057	-0.0340076	-0.367029	0.0485365	0.153877	0.367834	0.447481	0.152836	0.264759	0.35787	0.0143579
GSM972367	-0.241253	-0.644506	-0.230168	-0.141343	-0.346258	-0.248881	-0.422229	-0.484504	-0.155717	0.276984	0.101999	-0.48213	-0.342431	-0.446158	-0.321569	0.045904	-0.449855	-0.492423	-0.27333	-0.427416	-0.208085	-0.199826	0.0121791	0.112804	-0.388189	-0.373212	0.0590295	-0.39262	-0.454307	-0.201684	-0.312696	0.34932	0.176354	-0.375984	0.0552236	0.516649	0.220481	0.20865	-0.227868	-0.282028	-0.551338	-0.213748	-0.220179	0.0866982	-0.154227	-0.0473213	-0.144507	0.0594209	0.458733
GSM972368	0.294416	0.382512	0.506905	0.147847	0.412501	0.0980874	0.0239353	0.103963	0.557573	0.371946	0.135258	-0.0187428	0.0316933	0.176591	0.2297	-0.0766739	0.136934	0.0644516	0.260882	0.355412	0.15391	0.0611808	0.0662271	-0.323309	0.0566621	-0.0352734	0.0426208	0.240277	0.0722987	-0.0551767	0.0864286	0.118527	-0.107288	-0.0370125	-0.0704301	-0.505844	-0.177546	-0.148044	-0.0686497	-0.0933309	0.16871	0.112211	-0.054333	-0.087997	0.0717285	0.128057	-0.0346564	-0.0736713	-0.33932
GSM972369	-0.218845	-0.409211	-0.162025	-0.224992	-0.0356426	0.100986	-0.527304	-0.558266	0.0511407	0.318502	-0.284659	-0.34477	-0.225857	-0.3546	-0.246629	0.247565	-0.117301	-0.447205	-0.139105	-0.184639	-0.196748	-0.28634	-0.198104	-0.264396	-0.183997	-0.578342	-0.243719	-0.103911	-0.17189	-0.213677	-0.28917	0.525662	0.0925687	0.0796705	0.551637	0.707757	0.277416	0.200981	-0.109373	-0.14289	-0.152219	-0.191913	-0.349399	-0.0525991	-0.482751	-0.491105	0.160435	-0.24554	0.312369
GSM972370	0.21944	0.319591	0.375106	0.246383	-0.116401	0.0533015	0.213049	0.071326	-0.051176	0.463876	0.122004	-0.129154	-0.0562017	-0.0145124	0.372306	0.369543	0.145332	0.167769	0.511489	0.0765521	0.00641546	0.440366	0.335332	0.361595	0.344086	0.0680757	0.0736584	0.309346	0.270213	-0.0947469	0.308249	0.396922	0.108412	0.12883	0.167777	-0.365069	0.0396939	-0.186037	-0.0312755	-0.102601	-0.142371	0.00944507	0.142665	0.120282	0.0137466	0.253629	-0.072235	0.045494	0.215042
GSM972371	-0.299396	-0.287755	-0.195896	0.164833	-0.196648	-0.447608	0.197383	-0.168063	-0.116574	0.391575	0.345576	-0.29589	-0.104583	-0.0872816	-0.233462	-0.142236	-0.312504	-0.0574873	-0.376628	0.0938508	-0.270873	0.0897103	-0.191517	-0.190387	-0.226899	-0.154529	0.241926	-0.239884	0.155278	-0.362143	0.0993288	0.391529	0.217677	-0.226564	-0.371072	0.0406999	-0.372842	0.206198	0.059891	0.195695	0.260634	0.200247	-0.0345372	0.0339474	0.0426834	-0.205808	-0.07071	-0.133974	-0.151433
GSM972372	0.31033	0.523051	-0.105085	0.437222	0.310194	0.319344	0.150933	0.398702	0.564904	0.179793	-0.173627	0.492384	0.276448	0.369516	0.439011	0.0849664	0.0593159	0.20786	0.607968	0.510923	0.395981	-0.0592667	-0.000132597	0.215263	0.1728	0.31092	0.127091	0.215818	0.116901	0.267623	0.381027	0.451174	0.167842	0.45702	0.514842	0.107214	0.196827	0.32971	0.344992	0.251035	0.205908	0.133848	-0.178782	0.0449356	-0.483093	-0.0231629	0.36415	0.390856	0.604282
GSM972373	-0.0936233	0.139713	-0.162479	-0.0148422	-0.281257	-0.260788	-0.233145	-0.027025	0.164906	0.0121129	-0.111188	-0.00713418	-0.0015057	0.00859464	0.104852	0.386378	-0.23234	-0.0496012	0.296419	0.158851	-0.0162211	0.258509	0.188254	0.219311	-0.318349	-0.156203	0.255836	0.23705	0.198675	-0.192893	-0.0834635	0.126079	-0.231051	-0.320482	-0.330039	-0.0819785	-0.349543	-0.0798224	0.158629	-0.0664925	0.00715323	0.226169	0.0112252	0.00625817	0.0524974	0.0730073	-0.132711	-0.272094	-0.121097
GSM972374	-0.0253762	-0.304931	-0.185914	0.12401	-0.0130576	-0.0865586	-0.253253	0.0086392	0.348718	-0.195378	0.0237942	-0.000919186	-0.0624367	0.108456	-0.0846881	-0.0412134	-0.189493	-0.249847	0.0555776	0.16621	-0.22157	-0.243683	-0.114512	-0.333261	0.0519114	-0.0965046	0.245081	0.208544	0.0482494	0.0102361	-0.293057	-0.246355	0.0893367	-0.218692	0.0533016	0.271305	-0.105426	0.0622344	-0.191348	-0.0562696	-0.16537	-0.0205056	0.186843	0.24021	0.466553	0.225741	-0.309197	-0.0145989	-0.116913
GSM972375	-0.393755	-0.314899	-0.293096	-0.336199	-0.372282	-0.392949	-0.460958	-0.47038	0.0309045	-0.074645	-0.235794	-0.221279	-0.00646853	0.092647	-0.383967	-0.25251	-0.360709	-0.406973	0.146214	-0.0923099	-0.227305	-0.18407	-0.128334	-0.183207	-0.258314	-0.42221	0.210079	-0.306515	-0.107919	-0.32975	-0.202259	0.0463593	-0.166749	-0.159025	0.191642	0.532147	-0.353378	0.269325	-0.115717	-0.0481459	-0.084467	-0.026029	-0.302277	-0.130248	-0.380198	-0.291676	-0.238683	-0.17249	0.270489
GSM972376	-0.133893	-0.112811	0.106373	0.295665	0.174069	-0.155534	-0.107347	-0.117372	0.13595	-0.207162	-0.112378	-0.027935	0.230354	0.193055	0.13877	0.0762471	0.00376887	0.0565286	0.25367	0.232582	-0.0979271	-0.201355	0.113703	-0.0408775	-0.0120451	-0.260258	-0.0736234	0.342975	-0.0168079	0.0720223	0.277198	0.521189	0.0244738	0.13372	0.12421	0.56503	0.00500119	0.387132	-0.124952	0.214715	0.314629	0.0925396	-0.346911	-0.0757893	-0.394592	-0.209432	-0.115458	-0.0241046	0.213947
GSM972377	0.0532742	0.0353553	0.0162022	-0.196734	0.148836	-0.0649624	-0.263273	-0.177914	0.314309	0.0400721	-0.0963736	0.00726361	0.014326	-0.0506379	-0.187822	-0.310994	-0.0484299	-0.0742918	0.246648	0.0486572	-0.193722	0.208078	0.200263	0.269692	0.154356	0.0630482	0.101529	0.0444431	-0.140293	-0.154921	-0.000894307	0.196975	0.2267	0.158469	0.423974	0.503895	0.453531	0.185424	0.155109	0.193165	0.00837238	-0.0915123	-0.189647	0.0764704	-0.36262	-0.355372	-0.276251	0.206753	0.461081
GSM972378	-0.0068795	-0.341072	-0.390676	-0.302382	0.0734503	-0.187381	-0.418767	-0.305587	0.265441	0.208136	0.171608	-0.201496	-0.298298	-0.357722	-0.268662	-0.311072	-0.321843	-0.38794	-0.233928	-0.0978081	-0.233966	-0.142526	0.022846	0.136497	-0.107077	-0.455255	0.421833	-0.159062	-0.285319	-0.221167	-0.309462	0.328387	0.164776	0.0590297	-0.0361288	0.120503	-0.154265	0.0237084	-0.0809151	-0.147236	-0.171616	-0.0572243	-0.29778	0.071341	-0.0689408	0.0535779	-0.367973	0.0857518	0.286586
GSM972379	0.073281	-0.358085	0.154917	0.118833	0.131608	-0.121076	0.0551619	-0.0798215	-0.498362	0.0942391	0.165355	0.0929621	-0.216652	-0.353858	-0.219818	-0.194667	-0.268058	-0.0218209	-0.391309	-0.265913	-0.137386	0.0263157	0.107801	0.154347	-0.254288	-0.15387	-0.333329	-0.259026	-0.162567	-0.0489073	-0.0566254	0.213192	-0.105055	0.0290885	0.0903199	-0.501148	0.227606	-0.282783	-0.0377506	-0.0837717	-0.258642	0.135653	-0.0698405	0.131978	0.436364	0.0100086	-0.170832	0.303683	-0.210865
GSM972380	-0.2589	-0.0664868	-0.1539	-0.481959	-0.182304	0.23591	-0.455513	-0.35648	0.273979	-0.0587018	-0.250387	-0.278235	0.0359833	0.113989	-0.20753	-0.152475	0.0340962	-0.0786683	-0.168563	0.0990174	-0.246116	-0.183381	-0.263782	-0.291315	0.0752697	-0.120604	-0.135684	-0.43342	-0.012647	-0.196129	-0.0528425	-0.33362	-0.221917	-0.043259	0.24839	0.421214	0.124877	0.0328625	-0.045245	0.0186373	0.0572177	0.117822	0.0663094	-0.139073	-0.291177	-0.0911262	-0.20865	0.0486558	0.427605
GSM972390	0.0123772	-0.117124	-0.203454	-0.284293	0.0675346	0.018663	0.0321066	-0.221392	-0.404934	0.464	0.23764	-0.213291	-0.131136	-0.275494	-0.273518	0.310333	-0.105831	-0.0533954	-0.200181	-0.165122	0.176414	-0.0859821	0.086655	0.447166	-0.195502	0.263434	0.173683	-0.200118	0.00387234	-0.017577	-0.0849121	-0.155698	-0.0982727	-0.275632	0.114944	0.139178	0.112449	0.0247657	-0.101368	-0.104149	-0.58482	-0.0959672	-0.107993	0.114645	0.24327	0.0629472	-0.084618	0.313684	0.104085
GSM972394	0.0618201	-0.254895	0.213311	0.246907	-0.137458	0.0299307	0.34801	0.193562	-0.54375	-0.299312	0.125204	-0.0852382	-0.119079	-0.249429	0.0374061	0.116952	-0.115241	0.0457793	-0.365184	-0.0326446	-0.0251188	-0.0287109	0.215496	0.234159	0.225609	0.0508192	0.153378	-0.126424	-0.138499	0.184467	-0.1942	0.346987	0.210821	-0.0369682	0.429575	0.157016	0.303346	-0.0381314	-0.0633481	0.176575	-0.428873	-0.00951172	-0.308051	-0.0218619	-0.18517	-0.176701	-0.275035	0.323449	0.577549
GSM972395	-0.285589	-0.292652	-0.152243	0.237396	-0.268269	-0.291604	-0.0238023	-0.204971	0.390973	-0.411111	0.246744	0.0275239	0.0533246	0.195523	-0.0999525	-0.0938287	0.0460813	-0.190412	-0.278614	-0.194275	-0.243648	0.0379909	0.0881141	-0.30168	-0.163837	-0.262102	-0.400602	0.0274061	-0.182947	-0.125145	-0.020318	-0.182021	-0.0192983	-0.158906	-0.448202	-0.194706	-0.295448	-0.320552	-0.0776907	-0.200699	0.261715	0.026636	0.0518455	-0.015917	-0.072325	-0.0513601	0.00865991	-0.224504	-0.191748
GSM972399	0.2133	0.304432	0.128932	-0.216376	-0.0140471	0.0245159	-0.0104653	0.10277	-0.294697	-0.126327	-0.268002	-0.156577	0.0633603	0.0822528	0.352281	0.0759423	0.138943	0.0684171	0.402296	0.450929	0.27648	0.31213	-0.112222	0.126468	0.158395	0.376402	0.302044	0.239098	0.245585	-0.371527	-0.0789242	-0.259569	-0.134365	-0.332743	-0.3883	-0.0480738	-0.237092	0.0804058	0.343489	0.0975224	-0.0642239	0.0349926	-0.0260246	0.0433441	-0.104959	0.0828015	0.0715183	-0.514071	-0.126537
GSM972411	0.066752	0.194857	0.32204	0.175784	0.159877	0.00819327	-0.0530436	-0.0108902	0.418272	0.145521	-0.0869718	-0.251798	0.115169	0.189623	0.0894421	-0.0628244	0.121811	0.303054	0.571947	0.292251	0.104756	-0.0967214	-0.205978	-0.230287	-0.108851	-0.0147632	-0.219537	0.23624	0.222164	0.0919722	0.0841726	0.053791	-0.131119	-0.0595317	-0.201802	-0.333377	-0.265181	-0.167902	0.232413	0.195081	0.284124	0.174992	0.0181468	-0.128594	-0.214627	-0.111439	-0.229479	-0.1745	-0.0569297
GSM972412	-0.105369	-0.294664	-0.318263	0.241125	-0.110535	-0.261911	-0.04051	-0.158228	-0.207993	-0.288341	0.344406	-0.255736	-0.343463	-0.36469	-0.203409	-0.152165	-0.414414	-0.263722	-0.580786	-0.248461	-0.0757579	-0.235578	-0.166398	-0.432391	-0.25521	-0.472883	0.392047	-0.285057	-0.081427	0.00655443	-0.38485	0.117126	0.0545097	-0.260903	-0.351132	-0.255847	-0.324707	-0.442148	-0.321724	-0.0960639	-0.140005	-0.163235	-0.00412772	-0.00373915	0.335192	-0.0482112	0.21564	-0.131503	0.179098
GSM972413	-0.247178	-0.578568	-0.260393	-0.300437	-0.153628	-0.0220558	-0.522705	-0.288631	0.125736	-0.268664	-0.32134	-0.448561	-0.294444	-0.434063	-0.249925	-0.415795	-0.158781	-0.22951	-0.303791	-0.293227	-0.29683	-0.36204	-0.241543	-0.21062	-0.269778	-0.234286	0.444138	-0.187734	-0.159987	0.00764356	-0.00489697	0.182127	0.105384	0.0362299	0.343559	0.63788	-0.0006055	0.255009	-0.096179	0.0377136	-0.191832	-0.104728	-0.127812	0.041907	-0.528842	-0.432943	0.062521	-0.423554	0.310772
GSM972415	-0.156106	0.212217	-0.227258	-0.129514	-0.224075	-0.170374	0.400203	-0.0549666	-0.372707	0.186503	-0.0311937	0.0464559	0.184628	0.256692	0.155367	0.0880085	0.155932	0.206363	0.350616	0.358525	0.20972	0.233281	-0.0582509	-0.0748175	-0.085507	0.353425	-0.0719361	0.393259	-0.00523846	0.0138246	0.163366	0.0374492	-0.0297021	-0.28181	-0.404196	-0.283985	-0.172248	-0.136802	-0.0776901	-0.0174256	0.306505	-0.253318	-0.156699	-0.125959	0.0950869	-0.203199	-0.128871	-0.119989	-0.2593
GSM972419	-0.211843	0.0655724	0.369441	-0.090389	-0.220819	0.115781	-0.0276198	-0.132667	0.416009	0.0193511	-0.227108	0.244294	0.16816	0.236771	-0.251719	-0.14142	0.121095	-0.131191	0.057315	-0.065805	-0.0841526	-0.157105	-0.0594753	-0.0455004	-0.188719	-0.247142	0.0090551	-0.0842018	0.0962353	-0.0157173	0.0404387	0.328055	-0.157762	-0.200682	0.274059	0.393213	-0.116277	0.103061	-0.102477	-0.254357	0.209776	-0.156613	-0.262889	-0.0583611	-0.240537	-0.00640912	-0.0695686	0.0952664	0.327735
GSM972420	0.141033	-0.255183	-0.071429	-0.197164	-0.0388007	0.124084	-0.211018	-0.365587	-0.533284	-0.0566415	0.189442	-0.0146371	-0.0985573	-0.0289153	0.0862448	0.0448537	-0.169088	-0.348389	-0.194928	-0.372429	0.0237751	-0.239809	0.114559	0.0577883	-0.217879	-0.0633311	0.216659	-0.273593	-0.109105	0.119035	-0.214006	0.16302	-0.420229	-0.00338375	0.294366	0.381394	0.242386	0.163232	-0.435189	-0.0808421	-0.441839	-0.165566	-0.102555	0.0957435	0.0612042	0.106833	-0.264678	-0.074037	0.0951347
GSM972421	0.00369946	-0.469806	0.054207	-0.332046	0.0932411	-0.0998628	-0.326108	-0.252665	-0.0554198	0.383497	0.199493	-0.105905	-0.186562	-0.319736	-0.0490527	0.226323	-0.186059	-0.304858	-0.273947	-0.4118	0.153009	0.119284	0.226876	0.203222	-0.320629	-0.00752391	0.154211	-0.279286	-0.0525429	0.0515307	-0.0803419	0.0768866	0.20396	-0.0762477	0.0500292	0.241919	0.427142	0.208228	-0.18458	-0.185604	-0.345939	-0.126277	-0.331597	0.360783	-0.184653	-0.0302354	-0.193114	0.258677	0.511869
GSM972425	0.327145	-0.102585	0.375918	-0.320659	0.293522	0.290806	-0.23742	-0.189887	0.0861834	0.403292	0.067906	-0.0656027	0.0763365	0.0449181	-0.0768247	0.164689	-0.221483	-0.062146	0.133577	-0.0816858	0.188047	0.08111	0.0765952	0.316405	-0.0473343	0.197013	0.403433	-0.228896	0.143836	-0.146927	0.0323727	-0.33261	-0.0122649	0.100035	0.320261	0.554402	0.346311	0.373741	-0.146781	-0.280052	-0.254039	-0.185115	-0.375965	0.279497	-0.254948	-0.146073	-0.0355356	0.308032	0.358992
GSM972428	-0.197247	-0.392361	-0.331937	-0.529011	-0.173759	0.0905663	-0.273519	-0.308882	-0.39928	-0.22287	-0.123568	0.086101	-0.022574	-0.0904917	-0.1959	0.173169	-0.255438	-0.369201	-0.485264	-0.283301	-0.0266441	-0.0311137	0.107059	0.00550435	-0.0971509	-0.30267	0.301907	-0.237462	-0.19868	-0.460311	-0.0213069	-0.384026	-0.11811	-0.173356	-0.0359704	0.364147	0.145323	0.132619	-0.139299	-0.239638	-0.374363	-0.151416	-0.212065	0.108413	-0.185565	-0.0613259	-0.260524	0.100784	-0.0125638
GSM972429	0.114407	0.0521743	0.372622	0.0392282	0.0350854	0.332384	-0.0667802	-0.177727	-0.483249	0.012175	0.217165	0.196069	0.0375028	0.0359241	-0.048048	0.318244	-0.211537	-0.177577	-0.0645581	-0.0642384	0.230834	-0.0156075	0.19467	0.290897	0.0159123	0.118154	0.280971	-0.00555596	-0.170143	0.0592468	0.036346	0.137971	-0.115552	-0.138122	0.0780217	-0.205406	0.484898	-0.172157	0.0450728	-0.0722035	-0.121668	0.00854855	0.0909108	0.244215	0.319473	-0.0149634	0.0484998	0.462232	-0.0634821
GSM972431	0.042274	0.202337	-0.0584826	0.39709	-0.0499384	-0.0236059	0.329969	0.319529	0.530317	0.155868	0.243594	0.378159	0.261018	0.393434	0.173891	-0.132593	0.176716	0.267027	0.267197	-0.0789354	0.174301	0.118359	0.363738	-0.0508905	0.291385	-0.0891244	-0.118306	0.420293	0.246852	0.162359	0.315049	0.155534	0.017137	-0.0591804	0.31401	0.365082	0.0772508	0.301744	0.159856	-0.271812	0.504345	-0.0696886	-0.0713072	0.148278	-0.281515	0.0313701	0.267893	-0.190164	0.25313
GSM972432	0.150515	-0.026092	0.0891072	0.269999	0.0100246	-0.00060212	0.454695	0.406369	-0.373196	0.0658673	0.0398206	0.235623	-0.0170243	0.0663741	0.0355876	-0.0132491	-0.234606	0.454782	-0.0105229	0.200096	-0.0158004	0.214656	0.225594	0.00294004	0.231746	0.418665	0.522596	0.356625	0.282042	0.0634951	-0.134655	0.0624784	0.233203	0.0328098	0.226111	0.330476	0.363127	-0.021434	0.17124	-0.0871165	0.106335	0.125894	-0.160992	0.0021628	-0.358348	-0.16456	0.345317	-0.298735	0.0490891
GSM972433	-0.0632652	-0.315443	-0.194354	-0.44346	-0.110858	-0.192594	-0.244295	0.0640572	-0.332973	0.288615	0.036995	-0.250599	0.0569132	-0.0302751	-0.12511	0.131553	-0.0716532	0.0268005	-0.0915511	-0.272926	0.111981	0.37467	0.18702	0.189888	-0.091204	0.272848	0.260195	-0.0851072	-0.104617	-0.221494	0.126148	-0.41482	0.335567	0.0537443	0.238928	0.597088	0.363947	-0.0307427	0.10922	0.247277	0.0876298	0.0460904	0.10987	0.22004	-0.307227	-0.182144	0.0276016	-0.201721	0.305422
GSM972435	-0.135575	-0.172541	-0.330465	-0.0663318	-0.286895	-0.449258	0.464135	0.170891	0.316069	-0.242813	-0.0742858	-0.301937	0.110517	-0.124467	-0.196618	-0.0253118	-0.182615	0.0168802	0.256938	0.0432974	0.0578124	0.0384838	0.0603293	-0.0250823	0.0506674	-0.108622	0.402821	0.213132	-0.33226	-0.0697039	0.226634	-0.171825	0.286342	-0.295077	0.0289508	-0.0247723	-0.232588	0.0894296	-0.137658	-0.110092	0.314549	0.160847	0.123956	0.0652169	0.142148	0.349432	-0.00127299	-0.133434	-0.294491
GSM972444	0.0781324	-0.156064	0.12916	-0.298819	0.353065	0.228632	-0.231124	-0.122821	0.293856	-0.127594	-0.270482	0.242246	0.165149	0.195267	0.0521113	-0.139586	0.116481	-0.250448	-0.0500638	0.183507	0.0237616	-0.16398	-0.126453	0.185395	-0.0175477	-0.120816	-0.200528	-0.0175716	0.197917	-0.0103679	0.20599	0.00517087	0.24922	0.339187	0.345347	0.603238	0.397476	0.142535	0.298993	0.18638	-0.0806912	0.324637	0.230039	0.1255	-0.205214	0.0275776	0.339181	0.0436429	0.547223
GSM972446	0.386462	0.552984	0.365418	0.145454	0.230753	0.283274	-0.0636251	-0.138268	0.0523585	-0.582965	0.0663543	0.465708	0.00243345	-0.00228958	-0.065112	0.446713	0.341803	-0.124739	0.399139	0.102458	-0.0271652	-0.147231	0.320777	0.190091	-0.0163593	-0.270956	0.0285055	0.225076	0.188102	0.33152	0.130957	-0.247973	-0.167878	0.000950298	-0.0686551	0.215321	0.359806	0.29542	0.0214157	-0.200206	0.00470171	-0.116572	-0.15082	-0.144305	-0.0130689	-0.120854	-0.249746	0.226564	-0.0207693
GSM972449	0.33127	0.294071	0.443888	0.0299448	0.12859	0.102612	0.137702	-0.183407	-0.447568	-0.190216	0.0305602	-0.102776	-0.0232314	0.0353819	0.340502	0.259976	0.221018	-0.083737	0.0687296	-0.0130475	0.253228	0.284614	0.318602	0.590237	0.0857671	0.236411	0.423506	0.00331345	0.221414	0.133784	-0.0284706	-0.0342178	0.00940057	-0.185965	0.19375	0.0609213	-0.174256	0.0993309	-0.269724	-0.254052	-0.0717479	-0.110336	-0.0114936	0.339621	-0.0298024	0.0514709	-0.0346904	-0.0942614	0.132915
GSM972452	0.036876	-0.104753	-0.237276	-0.141118	-0.0163877	0.105069	-0.164713	-0.108518	-0.187969	-0.191655	-0.184825	0.21304	0.15966	0.324646	0.331575	0.0988299	0.295862	-0.0410823	0.0613056	0.155614	0.0344743	-0.127286	-0.120087	0.137198	0.346688	0.115462	0.0290992	-0.124797	0.0181128	-0.174604	0.183125	0.0598094	-0.136723	0.094785	0.346373	0.187042	0.480659	-0.165372	-0.126584	-0.0592262	-0.273517	-0.0348373	0.133483	0.0244105	-0.138309	0.0199638	0.111063	-0.0538109	0.45165
GSM972453	0.470127	0.566839	0.433905	0.279804	0.419338	0.250217	0.440757	0.448045	0.14769	0.00014358	0.06445	0.448442	0.13479	0.152556	0.161147	0.0943289	0.0832716	0.531089	0.254232	0.332364	0.39685	0.474559	0.327849	0.214924	0.338551	0.351329	0.205929	0.366667	0.319064	0.188677	0.110944	-0.216749	0.154977	0.0105441	-0.113273	-0.209096	-0.356403	-0.0529929	0.267016	-0.193884	0.184367	0.185603	0.49668	0.284803	0.353729	0.471753	0.217815	0.045511	-0.505968
GSM972455	0.388954	-0.077734	0.441833	-0.516458	0.48301	0.513932	-0.257256	0.292746	0.273793	0.0954072	-0.175532	0.108015	-0.000107979	-0.124535	0.0608353	0.153857	0.10084	0.101452	-0.285614	-0.173835	0.260165	0.428437	0.195149	0.34929	0.160513	0.267957	0.329201	0.0735638	0.272351	0.122592	-0.0691757	-0.35718	-0.116631	0.303357	0.469488	0.561348	0.52609	0.259028	0.237217	-0.0073527	-0.38879	0.334359	0.375923	0.416843	0.280926	0.275536	-0.0269911	-0.0493421	0.365912
GSM972457	-0.240128	-0.48433	-0.414485	0.0821042	-0.22291	-0.187122	0.307561	-0.0301691	-0.633106	-0.096662	0.366744	-0.377529	-0.34101	-0.408568	-0.37136	-0.169488	-0.420115	-0.160389	-0.643529	-0.217648	-0.291537	0.268864	0.0115059	-0.33782	0.0396275	0.0226955	-0.377246	-0.273056	-0.200452	0.238845	-0.396207	0.146441	0.35785	-0.286319	-0.0164278	-0.233739	-0.000123035	-0.220488	-0.364624	0.172763	-0.138823	-0.0424847	0.123747	0.116016	0.0888266	-0.119679	0.0276303	0.14951	-0.198028
GSM972463	0.225717	0.262819	0.071263	0.435985	0.189483	-0.0399232	0.700458	0.480431	-0.734844	0.179881	0.289017	-0.0178841	-0.146037	-0.383556	0.0193606	-0.0893837	-0.342629	0.548782	-0.112086	0.0782467	0.262828	0.457099	0.222684	-0.0832835	0.151585	0.346147	0.201304	0.149943	0.137196	0.341474	0.0159759	0.455278	0.178007	0.0895316	0.167094	-0.382508	-0.00496017	-0.201955	-0.0399352	0.444393	0.278138	0.0599292	0.256458	0.299191	0.34804	0.362039	0.257922	0.273782	-0.364288
GSM972466	0.0167525	0.00126604	0.133668	-0.520278	0.0612818	-0.1614	-0.434447	-0.351452	0.151969	-0.434293	-0.327181	0.0592095	0.239052	0.444138	0.128001	-0.25174	0.238033	-0.336637	-0.107284	-0.100528	-0.0235466	-0.397817	-0.284749	-0.327295	-0.308342	-0.367839	-0.219554	0.02473	-0.183818	-0.230297	0.0807591	-0.208304	-0.469828	-0.0529877	-0.311684	-0.432395	-0.329684	-0.142485	-0.18423	-0.042535	0.312149	-0.222628	-0.451222	-0.456425	-0.427803	-0.498275	-0.284337	-0.064562	-0.178895
GSM972467	-0.113586	-0.567951	-0.441156	-0.416171	-0.355783	-0.291436	-0.266372	-0.298207	-0.729296	0.00229478	-0.12387	-0.483982	-0.160103	-0.331178	-0.342461	-0.112164	-0.321756	-0.466324	-0.36948	-0.185172	0.0245231	0.0443961	-0.0583182	-0.0689299	-0.0940926	0.00316809	0.352843	-0.38297	-0.123666	-0.201845	-0.502886	-0.344368	-0.214019	-0.380416	0.212398	0.378675	-0.102439	0.00765812	-0.0843909	0.131041	-0.465225	-0.121109	-0.119499	0.147427	-0.140154	-0.0693884	-0.285257	-0.491758	0.178322
GSM972474	0.0312295	-0.292013	0.289064	0.355703	-0.0118882	-0.0493311	0.0933006	-0.0277008	-0.295639	-0.249633	0.102302	-0.0730023	0.283101	0.310081	0.11915	0.0750922	0.356092	-0.0187438	-0.266012	0.0110043	0.177142	-0.0955913	-0.160808	-0.0896701	-0.103773	-0.227746	-0.0978829	0.44006	0.355	0.184907	0.232173	-0.232549	-0.0170725	-0.0461293	-0.0466841	0.440934	0.300614	0.394699	-0.0718839	0.065786	0.395476	-0.0340804	-0.201218	-0.128313	-0.273963	-0.240421	0.0360025	0.140393	-0.115548
GSM972476	0.107703	0.0474145	0.0396875	-0.436221	-0.310198	-0.146305	-0.357608	-0.292572	-0.234604	-0.155245	-0.0693832	-0.0638871	-0.213637	-0.371126	-0.248045	-0.0137766	0.133067	-0.338784	0.0205653	-0.451798	-0.103481	0.165756	0.412644	0.582802	-0.0762738	-0.211712	-0.102542	-0.288174	-0.111179	-0.235021	-0.384694	-0.251944	0.140294	-0.176765	0.0424819	0.464312	0.0832228	0.0335552	-0.191251	-0.081457	-0.64219	-0.259449	-0.0193424	0.266441	0.272705	0.147944	-0.128943	-0.0383905	0.448734
GSM972479	-0.0632781	-0.608222	-0.323411	-0.326689	0.0251149	0.24844	-0.425554	-0.431263	-0.423532	-0.137435	-0.103773	-0.381465	-0.258696	-0.308434	-0.30078	-0.231423	-0.233581	-0.385706	-0.288581	-0.347606	-0.256302	-0.288733	-0.186452	0.0751089	-0.180272	-0.257772	0.30677	-0.357871	-0.104701	-0.0135964	-0.323213	-0.0139994	0.225856	0.332439	0.551709	0.556954	0.485082	0.257048	-0.130149	0.0956253	-0.39697	-0.237418	-0.0960488	0.00674611	-0.270367	-0.359918	-0.0306225	0.0471964	0.433059
GSM972481	-0.34378	-0.286829	0.215167	-0.0721895	0.072629	-0.286793	-0.326171	-0.490088	0.271447	-0.376158	-0.252563	-0.32736	-0.101041	-0.083046	-0.0829667	-0.0427993	-0.193311	-0.410466	-0.0670471	-0.275576	-0.221102	-0.473959	-0.298506	-0.264404	-0.365024	-0.396943	-0.0758214	-0.0557031	0.119969	-0.321002	0.143524	-0.130018	0.0655911	-0.0496852	0.0912893	0.350713	0.447003	0.267485	-0.0865475	0.104325	0.302703	0.186463	-0.0423124	-0.115289	-0.289511	-0.126646	-0.133432	-0.0890621	-0.16215
GSM972495	-0.42511	-0.326487	-0.325884	-0.0834331	-0.382488	-0.252272	-0.335535	-0.267615	-0.425185	0.374794	0.0186505	-0.396611	-0.22829	-0.199767	-0.28378	-0.0493439	-0.383385	-0.201661	-0.54847	-0.306415	-0.133604	0.192805	-0.222224	-0.358074	-0.170075	0.103966	0.296937	0.188585	0.0659718	-0.372447	0.0739691	0.246703	0.107723	-0.365404	-0.0902601	-0.150509	-0.0966689	0.0294575	-0.212292	-0.061388	0.274254	-0.0146262	-0.146232	0.0984459	0.0777613	-0.292238	0.0945846	-0.181941	-0.312143
GSM972497	-0.0597232	-0.141991	-0.0492172	0.465616	0.0149642	-0.0575526	0.407193	0.0382147	-0.144098	0.0227331	-0.0943872	0.0480499	0.18009	0.265551	0.279174	-0.128965	0.359373	-0.193274	0.0135843	0.0381866	0.0111303	0.0504761	0.0645748	-0.267288	-0.0474259	0.247093	0.0768573	0.157409	0.14602	-0.0393337	0.00730703	-0.148678	-0.206475	-0.181098	-0.222574	-0.145661	-0.209381	-0.0214235	0.140796	-0.348565	-0.118624	-0.0184051	-0.118108	-0.130733	-0.184622	-0.151354	-0.10505	-0.130431	-0.483441
GSM972498	0.0814637	0.203317	0.409677	0.493705	0.129534	-0.000818743	0.294607	0.218897	0.209137	0.197362	0.0757217	0.107311	0.0874372	0.196506	0.0856288	0.104313	0.282404	0.378447	-0.0221384	0.168295	0.268847	0.311174	0.0136902	-0.0761151	0.144328	0.269668	-0.256501	0.347753	0.222424	0.0623827	0.322769	-0.0427533	-0.0881062	-0.196698	0.14091	-0.163874	0.265708	0.127333	0.259582	-0.0944032	0.435692	0.160978	0.0210101	-0.0287718	-0.0678853	-0.341407	0.0866606	-0.195134	-0.333504
GSM972499	0.217121	-0.00401024	0.390056	-0.443141	0.304999	0.357828	0.176888	0.0585132	-0.327351	-0.392478	-0.21568	0.322257	0.308125	0.462786	0.357492	-0.131393	0.468994	0.23221	0.167269	0.231882	0.0354919	-0.00408092	-0.142459	-0.119149	0.178092	0.236572	0.0379585	0.326776	0.129996	0.129357	0.112319	-0.575407	-0.405995	0.177425	-0.188893	-0.329816	-0.201647	0.0680434	-0.100522	0.0377626	0.156415	-0.14552	-0.159918	-0.228455	-0.229762	-0.312666	-0.0397994	-0.47508	-0.43201
GSM972501	-0.321752	-0.38323	0.101403	-0.131548	-0.0867481	-0.110532	-0.416293	-0.463848	-0.00917225	0.164262	0.0318597	-0.332354	-0.127915	0.0470922	-0.113497	0.164398	-0.108266	-0.449162	-0.328647	-0.122811	-0.294103	-0.135032	0.113306	-0.0343509	-0.132789	-0.0702752	-0.453495	-0.160869	-0.0274556	-0.402797	0.171559	0.21539	-0.328597	-0.229678	0.105758	0.363878	0.0569501	0.3695	-0.132279	-0.282587	0.142628	-0.0311669	-0.0917802	-0.0276758	-0.199123	-0.0501679	-0.17419	-0.263841	0.213601
GSM972504	0.0743884	-0.388388	0.427235	-0.398678	0.0951695	0.16371	-0.419444	-0.337467	0.466728	0.039274	-0.144123	0.00728913	-0.0426111	0.126165	-0.137973	-0.0167191	-0.120913	-0.402791	-0.223926	-0.199032	-0.111778	-0.0709387	0.162263	0.349541	0.0151646	-0.157155	0.432731	-0.0495985	0.129794	-0.196197	-0.0815233	-0.344674	-0.125428	-0.0382882	0.407766	0.547249	0.0871318	0.299447	0.0224505	-0.130644	-0.166268	0.0829252	-0.421151	0.117796	-0.293844	-0.301878	-0.180624	0.0819769	0.241841
GSM972507	0.492881	0.644752	0.374908	0.595249	0.481809	0.300432	0.609748	0.482358	0.573369	-0.349139	0.368881	0.4275	0.275679	0.356928	0.432756	0.310679	0.0283905	0.520704	0.203179	0.206225	0.40893	0.240518	0.222108	0.365775	0.47525	0.463182	-0.00699695	0.218259	0.3524	0.432226	0.338665	0.30686	0.0690189	0.296439	0.147173	0.0324983	0.149059	0.319422	0.179561	0.148385	0.357653	0.282495	0.467228	0.297803	0.566483	0.279236	0.439528	0.380931	-0.00996658
GSM972511	-0.135095	0.319945	-0.145215	0.105365	-0.176305	-0.367993	-0.00552145	0.083171	0.387853	-0.227466	0.0742912	0.261687	0.159058	0.223001	-0.0914638	-0.270362	0.204437	0.277405	0.0339141	0.173349	-0.00504342	0.1702	0.154269	-0.112332	0.0486182	0.0263617	-0.164899	0.356223	0.305189	-0.0779724	0.0359394	-0.164149	-0.450807	-0.0397246	-0.383906	-0.341774	-0.514326	-0.323524	-0.0696074	-0.246633	0.573801	-0.128746	-0.212663	-0.0115372	-0.270522	-0.273183	-0.266583	-0.519615	-0.600855
GSM972512	0.037454	-0.126573	-0.08879	0.274898	0.0470871	-0.200126	0.485733	-0.108398	-0.473194	-0.328141	0.258337	0.0640677	-0.100344	-0.15777	0.000257063	-0.0840864	0.151552	-0.00517812	-0.196295	-0.200109	0.0931174	0.168681	-0.0680213	0.0639597	-0.133291	-0.0498709	-0.398178	-0.314636	-0.000541393	0.320593	-0.0311932	0.0216072	0.18762	0.0599525	0.307783	-0.209546	-0.177753	-0.156448	-0.295055	0.264762	0.0105027	0.0598178	0.193988	-0.0261325	0.281184	-0.139889	0.0696978	0.000164479	-0.094756
GSM972513	0.0487553	0.435389	0.0591367	-0.205286	-0.172828	0.0128464	0.163895	0.377882	-0.356669	0.212824	-0.230559	0.0939608	-0.0869445	-0.104959	0.181696	0.221982	0.165883	0.373044	0.508664	0.383165	0.213828	0.432965	-0.0768622	0.00681032	-0.0684725	0.345062	0.27158	0.368915	0.0791641	0.0361348	-0.0727065	0.277237	-0.0837281	-0.0360445	-0.241389	-0.176632	-0.47298	-0.157914	0.271187	0.0285452	-0.147062	-0.0176424	-0.197992	-0.134192	-0.112152	0.113819	-0.342962	-0.460257	0.0319846
GSM972514	-0.252532	-0.203128	-0.104994	-0.107129	-0.244769	-0.394448	-0.29068	-0.358139	0.418466	-0.0595569	-0.0779526	-0.388016	-0.0726264	0.0177584	-0.141314	-0.404807	-0.0468408	-0.247823	0.0535135	-0.0947256	-0.409718	-0.16807	-0.0608729	-0.338956	-0.373577	-0.449923	-0.25528	0.112453	-0.0763734	-0.021199	-0.00174479	0.179932	0.180407	-0.122657	-0.402523	-0.363693	-0.344971	-0.209012	-0.104139	0.0284198	0.220619	-0.148503	-0.251225	-0.270484	-0.185253	-0.443568	-0.0251548	-0.24729	-0.126618
GSM972518	-0.0308077	-0.166271	0.0587268	0.0624713	-0.0127899	-0.301973	-0.325822	-0.207693	-0.328732	0.284095	-0.1998	-0.278446	-0.0400779	-0.196774	0.0303589	0.11804	-0.155464	-0.205753	0.0206344	-0.121956	-0.188304	0.0387757	0.248192	0.615636	0.00618472	0.157076	-0.150728	-0.279703	-0.220047	-0.168345	-0.0805574	0.45008	-0.247061	0.0651839	0.176929	0.288421	-0.180361	0.22789	-0.0982414	0.24838	-0.262052	-0.176936	-0.158654	-0.0251141	-0.232005	-0.221894	-0.160048	-0.0234954	0.357383
GSM972520	0.0134216	0.254599	0.227861	-0.0101892	-0.130306	-0.197513	0.0289513	0.258979	0.558217	0.0202612	0.260032	0.467175	0.160772	0.330207	-0.0329053	-0.22575	0.250986	0.121396	-0.277281	0.0629092	-0.130627	-0.17054	-0.111517	-0.367753	0.283431	-0.00566912	-0.236525	0.283089	0.295864	-0.0199975	0.12102	0.0974405	-0.0120972	0.137682	-0.319455	0.0830758	-0.0466331	-0.0959914	0.0546998	-0.117989	0.2141	0.0240498	0.290542	0.256941	0.280931	0.358763	0.244672	0.177178	-0.00679999
[truncated: 159 more columns]

## Sheet: GSE14333stageIIIKEGGGSVA
Sample_ID	KEGG_GLYCOLYSIS_GLUCONEOGENESIS	KEGG_CITRATE_CYCLE_TCA_CYCLE	KEGG_PENTOSE_PHOSPHATE_PATHWAY	KEGG_PENTOSE_AND_GLUCURONATE_INTERCONVERSIONS	KEGG_FRUCTOSE_AND_MANNOSE_METABOLISM	KEGG_GALACTOSE_METABOLISM	KEGG_ASCORBATE_AND_ALDARATE_METABOLISM	KEGG_FATTY_ACID_METABOLISM	KEGG_STEROID_BIOSYNTHESIS	KEGG_PRIMARY_BILE_ACID_BIOSYNTHESIS	KEGG_STEROID_HORMONE_BIOSYNTHESIS	KEGG_OXIDATIVE_PHOSPHORYLATION	KEGG_PURINE_METABOLISM	KEGG_PYRIMIDINE_METABOLISM	KEGG_ALANINE_ASPARTATE_AND_GLUTAMATE_METABOLISM	KEGG_GLYCINE_SERINE_AND_THREONINE_METABOLISM	KEGG_CYSTEINE_AND_METHIONINE_METABOLISM	KEGG_VALINE_LEUCINE_AND_ISOLEUCINE_DEGRADATION	KEGG_VALINE_LEUCINE_AND_ISOLEUCINE_BIOSYNTHESIS	KEGG_LYSINE_DEGRADATION	KEGG_ARGININE_AND_PROLINE_METABOLISM	KEGG_HISTIDINE_METABOLISM	KEGG_TYROSINE_METABOLISM	KEGG_PHENYLALANINE_METABOLISM	KEGG_TRYPTOPHAN_METABOLISM	KEGG_BETA_ALANINE_METABOLISM	KEGG_TAURINE_AND_HYPOTAURINE_METABOLISM	KEGG_SELENOAMINO_ACID_METABOLISM	KEGG_GLUTATHIONE_METABOLISM	KEGG_STARCH_AND_SUCROSE_METABOLISM	KEGG_N_GLYCAN_BIOSYNTHESIS	KEGG_OTHER_GLYCAN_DEGRADATION	KEGG_O_GLYCAN_BIOSYNTHESIS	KEGG_AMINO_SUGAR_AND_NUCLEOTIDE_SUGAR_METABOLISM	KEGG_GLYCOSAMINOGLYCAN_DEGRADATION	KEGG_GLYCOSAMINOGLYCAN_BIOSYNTHESIS_CHONDROITIN_SULFATE	KEGG_GLYCOSAMINOGLYCAN_BIOSYNTHESIS_KERATAN_SULFATE	KEGG_GLYCOSAMINOGLYCAN_BIOSYNTHESIS_HEPARAN_SULFATE	KEGG_GLYCEROLIPID_METABOLISM	KEGG_INOSITOL_PHOSPHATE_METABOLISM	KEGG_GLYCOSYLPHOSPHATIDYLINOSITOL_GPI_ANCHOR_BIOSYNTHESIS	KEGG_GLYCEROPHOSPHOLIPID_METABOLISM	KEGG_ETHER_LIPID_METABOLISM	KEGG_ARACHIDONIC_ACID_METABOLISM	KEGG_LINOLEIC_ACID_METABOLISM	KEGG_ALPHA_LINOLENIC_ACID_METABOLISM	KEGG_SPHINGOLIPID_METABOLISM	KEGG_GLYCOSPHINGOLIPID_BIOSYNTHESIS_LACTO_AND_NEOLACTO_SERIES	KEGG_GLYCOSPHINGOLIPID_BIOSYNTHESIS_GLOBO_SERIES
GSM358544	-0.223666	-0.201136	0.165309	0.0689397	-0.208664	-0.03893	0.299512	-0.0735295	-0.325578	-0.0617355	0.0910157	-0.203557	-0.053157	-0.204086	-0.311725	-0.0046476	0.0317532	-0.173677	-0.44939	0.080522	-0.265035	-0.0260608	-0.159215	-0.137061	-0.21705	0.0431403	0.0421811	-0.00666809	-0.208799	-0.134612	-0.0986381	0.130545	0.0232388	-0.397635	-0.407551	-0.401354	-0.325087	-0.413779	0.0778739	-0.0738021	-0.263937	-0.0401829	-0.279132	-0.105118	0.100422	0.0787706	-0.249953	-0.0204688	-0.418376
GSM358552	-0.298591	0.210642	-0.431186	0.428075	-0.0609319	0.234156	0.392076	0.212639	0.0243553	0.0241805	0.206072	-0.142174	-0.040299	0.0546063	-0.0592244	-0.27413	-0.108553	0.0163642	0.105623	0.111973	-0.164753	-0.0284079	-0.418238	-0.459379	-0.0973748	0.184805	0.101897	0.283115	-0.0511476	0.0979264	-0.0148145	0.41313	0.0275676	0.154828	-0.305244	-0.518037	-0.0796477	-0.270154	0.0225853	0.142506	0.00891797	-0.0178178	-0.273266	-0.0404619	0.182719	0.242465	-0.321402	0.185623	-0.0103562
GSM358556	-0.282146	0.158523	0.272299	-0.105245	0.22296	-0.212027	-0.417156	-0.273381	-0.191376	-0.231753	-0.298051	-0.206312	0.11135	0.194375	0.152172	0.303892	0.213178	-0.0737297	0.534037	0.246974	-0.107034	0.0208974	-0.0073513	-0.181926	-0.200321	-0.297547	-0.197848	0.46524	0.0831954	-0.376877	0.0868333	-0.35761	0.0230103	-0.0781266	-0.544149	-0.347014	-0.118374	0.188012	0.0359844	-0.206146	-0.135148	0.0496309	-0.246935	-0.315188	-0.405649	-0.0802665	-0.225851	-0.282152	-0.172634
GSM358526	0.0640388	-0.102932	-0.0485747	0.475015	-0.231541	-0.112484	0.436848	0.15363	0.0969713	0.218111	0.189148	-0.240837	-0.192543	-0.295675	-0.126392	0.349263	-0.129835	0.201222	-0.00349189	0.263353	0.0342548	0.214563	0.241163	0.0446919	-0.0683973	0.0802796	-0.3661	-0.0511216	-0.0494377	0.101208	0.187244	-0.0815198	0.245828	-0.328212	-0.0896508	0.501202	0.323626	0.440887	0.0396627	0.0669541	0.0381642	0.00363684	-0.175516	-0.195329	-0.370272	-0.306999	0.0068954	0.0221296	0.159948
GSM358516	-0.0734733	-0.0214985	0.173413	-0.21475	-0.271331	0.245537	-0.323492	-0.24824	-0.255885	0.302734	-0.289881	0.242607	0.136366	0.0980864	0.276294	0.138598	0.194605	-0.333334	-0.253085	-0.125645	0.1142	0.00786771	0.0664373	-0.0442271	-0.000777389	-0.341304	-0.0169444	0.483685	0.0510918	-0.00899032	0.203705	0.220042	-0.0564323	0.214289	-0.215965	0.102492	0.0730835	0.158709	0.0333497	0.133902	-0.120755	0.0713067	-0.0956105	-0.0387636	-0.238281	-0.016429	0.00762643	0.19958	0.34412
GSM358560	-0.252098	-0.0111115	-0.212414	-0.274777	-0.106942	-0.296136	0.106087	-0.0357211	-0.0927947	0.1266	0.313596	0.01085	0.105872	0.222562	-0.116727	-0.130096	-0.228651	-0.133334	0.297937	0.1284	-0.323103	0.14503	-0.209591	0.0615267	-0.0270125	0.130849	0.0411287	-0.269351	-0.347716	-0.246474	-0.443485	-0.346138	-0.0519259	-0.205074	-0.275631	-0.384663	0.0150257	0.135879	-0.0950773	0.102412	0.111654	0.0409362	-0.354855	-0.158372	0.110377	-0.0363742	-0.0271234	-0.0221678	-0.28852
GSM358505	-0.448455	-0.354122	-0.207619	0.0744976	-0.265487	-0.277607	-0.369071	-0.456677	0.559524	-0.399505	0.141726	-0.343912	-0.164973	-0.189783	-0.270782	-0.320365	-0.198409	-0.357094	-0.174765	0.0518625	-0.374084	-0.133039	-0.185437	-0.296178	-0.154577	-0.392439	0.433043	0.265868	-0.315869	-0.179021	-0.0277783	-0.0463571	-0.207248	-0.162275	-0.164094	0.293122	-0.122673	0.117807	-0.0339087	0.123563	0.168922	0.217172	-0.126879	-0.18207	-0.369533	-0.0900157	-0.329142	-0.250279	-0.341021
GSM358509	-0.0653041	-0.327992	-0.393524	0.320552	-0.23697	0.116973	0.0868474	-0.123353	-0.0851226	0.012553	0.121999	-0.117084	-0.166332	-0.304561	0.0372823	-0.139726	-0.256579	-0.254961	-0.524519	-0.151528	-0.130685	-0.166867	-0.145858	-0.0661588	-0.101662	-0.43206	0.221267	-0.297351	-0.233513	0.221856	-0.116951	0.124436	-0.143912	0.247764	0.487671	0.487837	0.587093	0.0879154	-0.0424728	0.149801	0.00576185	-0.108743	0.264046	0.084131	-0.244882	0.178544	0.316163	0.223507	0.418277
GSM358542	-0.361496	-0.245356	-0.134935	0.0442869	-0.261848	-0.14453	0.0381497	-0.124622	-0.54717	0.185576	0.212162	-0.284176	0.0936448	0.0568252	-0.127898	-0.234982	-0.279368	-0.212353	-0.276887	-0.105328	-0.228335	0.0893289	-0.0320259	-0.217107	-0.189482	0.178927	-0.148131	0.283447	-0.104514	-0.12135	0.0578733	0.488708	-0.0914191	-0.39688	-0.228578	-0.319914	-0.581437	-0.0940164	-0.171241	0.078882	0.258428	0.0287864	-0.133622	-0.199587	0.306895	0.221891	0.327598	-0.128725	-0.230281
GSM358529	-0.206763	-0.400239	-0.168364	-0.521979	-0.400379	0.0546178	-0.569122	-0.30522	-0.097166	0.0524885	-0.418369	0.0901831	-0.023489	0.123749	-0.312246	-0.186623	0.0242281	-0.291126	-0.238802	-0.375322	-0.201984	0.0427716	-0.0497045	-0.112126	-0.217595	-0.205751	-0.185288	-0.0723801	0.204764	-0.233676	-0.253272	-0.357612	0.081018	-0.140418	0.348583	0.510903	-0.0852661	0.143976	-0.0750082	-0.0663503	0.172402	-0.12986	-3.12e-05	-0.173228	-0.478631	-0.375384	-0.235135	-0.158735	0.165622
GSM358539	-0.0232186	-0.140196	-0.0989645	-0.055158	-0.305902	-0.167279	-0.221204	-0.088065	0.345245	-0.000750707	-0.247221	-0.0287904	0.0200968	0.0686366	0.0719882	-0.203493	0.211042	-0.237704	-0.327827	-0.232146	-0.0799197	-0.162646	0.0432714	-0.255857	-0.214108	-0.268747	0.268906	0.277141	0.00342809	-0.105921	0.00425132	-0.139723	-0.273918	-0.161413	0.209802	-0.355641	-0.280622	-0.0965768	-0.118445	-0.174575	0.271351	0.026288	-0.0738164	-0.185031	-0.0838128	0.0607638	-0.398329	-0.202852	-0.233198
GSM358566	-0.182612	0.277034	0.0185509	-0.290755	0.245871	-0.322975	-0.324591	-0.304653	0.393247	-0.148993	-0.115185	-0.234793	0.0674295	0.195449	0.281144	0.0570008	0.157667	-0.0237493	0.499855	0.258017	0.00771088	0.211726	-0.0619572	0.0303544	0.208918	-0.0747669	0.470533	0.228268	-0.0769082	-0.397697	0.098423	-0.217909	-0.0333557	-0.126223	-0.438753	-0.377879	-0.458438	-0.178335	-0.12531	-0.172664	0.0060487	-0.154281	-0.0399035	-0.112841	-0.0952999	-0.00230169	0.043413	-0.280515	-0.526947
GSM358485	-0.162732	-0.517812	-0.141058	-0.0370204	-0.106378	-0.0653791	0.00413322	-0.283533	0.321552	0.0808862	0.186021	-0.288343	0.0157788	-0.0655633	0.159766	-0.178957	-0.279946	-0.233168	-0.45896	-0.101225	-0.0663794	0.131432	0.0923951	-0.103999	-0.163412	-0.439059	-0.529833	0.0141755	-0.294141	0.171456	-0.0251113	-0.453949	0.24216	-0.120784	0.3117	0.321484	0.112606	0.242371	0.127919	-0.0225944	-0.107201	-0.135917	-0.126086	-0.225131	0.108732	-0.341541	0.168303	0.0968797	0.248341
GSM358515	0.0286899	0.0288155	0.0647101	0.20587	0.267952	0.132108	0.23371	0.261479	0.169921	0.135602	0.347408	0.180274	0.114931	-0.0432733	-0.147022	-0.00323498	-0.108416	-0.31853	0.383313	-0.187596	-0.257706	-0.111312	0.0673771	-0.0077314	-0.039787	0.156923	0.120662	-0.366588	0.00262946	0.164099	-0.166148	0.150421	0.324833	-0.0210668	0.090865	0.151429	0.0589543	0.214747	0.263388	0.0241334	-0.307113	0.143792	-0.0980719	0.32728	0.180642	0.222974	-0.241827	-0.00166084	0.267213
GSM358522	0.200773	0.152514	0.232501	0.142827	-0.127234	0.0984391	-0.0018062	-0.0933577	0.503614	0.0933039	-0.028977	0.152931	0.114326	0.146184	0.0858369	-0.00313944	0.335788	0.00211166	0.338937	0.321849	-0.12243	-0.224601	0.0284725	-0.340477	-0.0846385	-0.215304	0.065141	0.214915	-0.295799	0.0184619	0.14225	-0.363229	-0.128684	-0.154903	-0.147219	-0.100743	-0.276254	0.1082	-0.120033	0.016921	0.167363	-0.135908	-0.159343	-0.263207	-0.203909	-0.0133273	-0.378902	-0.455119	0.00193393
GSM358508	-0.282643	-0.125375	0.255868	-0.251851	-0.133563	-0.131629	-0.460673	-0.309606	0.0733257	-0.135245	-0.17425	0.000797257	0.085264	0.179787	0.119035	0.204748	0.104969	-0.00491352	-0.186263	-0.196591	0.188801	-0.141207	-0.237135	-0.115699	-0.35118	-0.117963	-0.180104	0.0799053	0.0662849	-0.241401	0.259109	0.432762	-0.0625013	0.206199	0.177225	0.0928258	-0.234893	0.326764	0.223191	0.00341694	0.174999	0.313291	0.231115	0.0674265	-0.0496836	0.0490416	0.0139448	0.0828065	-0.231433
GSM358499	-0.128518	-0.394075	-0.177511	-0.353617	-0.164469	0.0891645	-0.693245	-0.395258	-0.0339368	0.288343	-0.113111	-0.0445911	-0.0873897	-0.135147	-0.0205623	-0.346423	-0.0699597	-0.249405	-0.0418546	-0.437419	-0.128877	-0.122836	0.128321	0.152068	-0.350321	-0.554208	0.0663737	0.16171	-0.210244	-0.11812	-0.045546	0.263915	0.196571	-0.00689939	0.267983	0.102274	0.0351275	-0.263465	-0.0349529	-0.258079	-0.0509765	0.057252	-0.0308546	0.0392603	-0.0768399	-0.0458487	-0.0511092	-0.134729	0.390843
GSM358495	0.0508898	-0.233583	0.0493608	0.103058	-0.0615435	-0.146896	0.0992163	-0.171291	0.35364	0.102122	-0.184971	-0.107301	0.124308	0.187441	-0.00305699	0.0218242	0.0901641	0.19026	0.00811301	0.247089	-0.0281217	-0.414286	-0.115309	-0.241053	-0.182249	-0.113372	-0.257172	-0.163058	0.0179878	-0.108296	0.295642	-0.0536674	-0.0448929	-0.0610769	-0.0798928	0.0693211	-0.00482903	0.0619002	0.0343631	-0.0160166	0.516341	0.121064	-0.0999129	-0.23698	-0.353681	-0.45344	-0.0592646	0.124637	-0.162923
GSM358549	-0.0864644	-0.0551227	0.0454463	0.270089	0.177419	0.30981	0.0261577	0.26682	-0.0295184	-0.00963726	0.202461	-0.327383	0.113593	0.263673	0.149659	0.153442	-0.0627798	-0.0699501	-0.14977	0.0736117	0.0505382	0.248214	0.00400527	-0.00380701	-0.0327549	0.0230061	0.183892	0.271025	-0.0157468	0.131665	-0.211241	0.0777798	0.234121	0.0718574	-0.287194	-0.484584	0.303454	-0.153164	-0.0875086	-0.175236	-0.0248635	-0.20432	-0.175027	-0.0455846	0.193427	-0.0431406	-0.0840947	0.343423	-0.146568
GSM358500	-0.268513	-0.555064	-0.455549	-0.423167	-0.264254	0.211733	-0.485984	-0.361554	0.0856289	-0.0169031	-0.089837	0.0542785	-0.0886416	-0.125229	0.0198764	-0.259491	-0.138966	-0.414183	-0.358105	-0.378296	-0.260558	-0.262885	-0.10719	-0.0179879	-0.204566	-0.401932	0.0833716	-0.354831	-0.207086	-0.197938	-0.0697247	-0.364651	-0.000996305	0.316215	0.404594	0.648078	0.421208	0.299939	-0.0734226	-0.049001	-0.122817	0.00957116	0.224805	-0.0335778	-0.193348	-0.293193	0.362755	-0.0762184	0.10621
GSM358537	-0.0889505	-0.3249	0.129159	-0.206929	-0.174901	-0.235456	-0.443498	-0.238825	-0.220918	-0.174108	-0.164964	-0.0259564	0.114574	0.128078	0.23481	-0.143805	0.0513146	-0.130883	-0.267837	-0.211634	0.139878	0.21925	0.15143	0.28407	-0.168208	0.0630185	0.11339	-0.165119	-0.0758294	-0.232495	0.306065	-0.185842	-0.268575	-0.119954	0.07483	0.200378	-0.348392	0.155955	0.168746	-0.0743642	0.289932	-0.0910294	-0.299261	0.096744	-0.0562061	0.0417362	-0.158033	0.0647378	0.230025
GSM358531	-0.128827	0.26027	-0.0358344	0.0287294	-0.189167	-0.274828	0.140968	-0.0991358	-0.228139	0.277584	-0.218553	0.0818435	0.090211	0.165391	0.0217837	0.131126	-0.0561875	0.14322	-0.271172	-0.145618	0.0171681	-0.0436604	0.0460311	0.434349	-0.128527	0.186552	-0.347821	-0.147829	0.0604513	-0.212726	0.353547	0.0141957	-0.0529238	-0.197242	0.27498	-0.137221	0.00982789	-0.0600545	0.00413011	-0.213773	0.088821	0.0275925	-0.112923	0.0742257	0.166695	-0.116034	-0.0813282	0.221542	-0.000227308
GSM358550	-0.288371	0.111107	0.203479	0.194652	0.0746569	0.0761992	0.29539	0.123825	0.277904	-0.0311493	-0.284395	-0.282518	-0.0328077	-0.00658077	0.122876	0.00961652	-0.0443131	0.309398	0.325805	0.323153	0.0265859	0.230797	-0.15309	-0.153563	-0.0200713	0.110943	0.262803	0.331432	-0.00117802	-0.113535	0.0682788	0.180638	0.331163	-0.255055	-0.509493	-0.376284	-0.145975	0.0364453	0.234349	0.00886069	0.199829	0.17187	0.0951277	-0.226735	-0.11881	-0.10761	0.0866147	-0.179243	0.205053
GSM358555	-0.112855	0.183547	0.325811	0.325055	0.00595016	0.0465443	0.00698091	0.170958	0.26419	-0.294557	-0.314524	0.00473388	0.0447673	0.0306927	0.0983925	-0.0660699	0.0155139	0.188426	-0.0375954	-0.0681794	0.0508242	0.171646	0.0298595	0.0280375	0.198063	-0.142901	0.117642	0.27922	-0.0213099	0.160661	0.104985	0.0803153	0.388294	0.134035	-0.359864	-0.329573	0.25765	-0.287587	-0.156424	0.046351	0.0569841	0.032328	0.109481	0.0179442	-0.179298	0.0463197	0.0976718	0.250088	0.306522
GSM358498	0.211271	0.395589	0.0366501	-0.0107304	0.244867	0.219448	0.159324	0.132839	-0.529978	-0.40396	-0.108453	0.460004	0.134459	0.225593	0.1764	0.165333	0.227641	0.0379128	-0.017727	0.167638	0.218467	0.026981	0.0747123	0.128284	0.153755	-0.0262708	-0.407111	0.143187	-0.203025	0.283998	0.158272	0.1137	0.168389	0.260028	-0.294272	0.140241	-0.0190327	0.0103749	-0.108735	0.141324	0.170947	0.0146501	0.277965	-0.238706	0.22554	-0.0653436	0.0371394	0.263298	0.075835
GSM358533	-0.122054	0.0469054	-0.471735	0.433712	-0.424618	-0.17644	0.137049	-0.211165	-0.0893603	-0.00782373	0.27811	0.00989171	-0.0928301	-0.013144	-0.16668	0.0272206	-0.209881	-0.202949	0.10391	-0.089353	-0.286331	-0.21525	0.0337453	-0.193586	-0.0671011	-0.327795	-0.371627	-0.036497	-0.22349	0.143806	-0.16808	-0.173878	-0.0758668	-0.199158	-0.0694814	0.284065	0.43339	0.0546544	-0.129509	0.0133782	0.130375	0.167508	0.153892	-0.0535803	-0.138412	-0.196406	-0.13827	0.318743	-0.0494463
GSM358513	0.0132231	-0.303038	-0.0697358	-0.0214479	0.151301	-0.113334	-0.184175	0.132123	-0.512011	0.168109	-0.0595058	0.338213	0.0570281	0.00186406	-0.29103	0.112628	-0.207905	-0.0242699	-0.182635	-0.315469	-0.288876	-0.000547073	0.264812	-0.2722	-0.215267	-0.0147717	0.346735	-0.0736839	0.164794	-0.0929696	-0.0439584	-0.126009	-0.208842	-0.275757	0.159637	0.323516	-0.0507569	0.259559	-0.160735	-0.1217	-0.124444	0.195676	0.152025	0.328294	0.416754	0.322117	-0.368	-0.182565	0.00399136
GSM358530	-0.274454	-0.241653	-0.259868	-0.154257	-0.424449	-0.0415489	-0.557115	-0.316045	0.212389	0.279119	-0.262222	0.188023	0.0822737	0.0809597	-0.195424	-0.298947	0.0185463	-0.38897	-0.390045	-0.288383	-0.231152	-0.3627	-0.351549	-0.450507	-0.115524	-0.429077	-0.22379	-0.170854	-0.0333753	-0.0194051	-0.232117	0.100232	-0.222755	0.225551	-0.204945	0.319082	-0.345213	0.136453	-0.284613	-0.309185	0.156439	-0.128707	-0.240158	-0.131731	-0.333261	-0.326913	-0.0291701	-0.363243	-0.0687412
GSM358525	-0.190982	-0.55996	-0.151353	-0.514279	-0.127212	0.0158956	-0.644963	-0.45047	-0.381905	-0.123753	-0.348041	-0.158742	-0.0634871	-0.10777	0.106732	-0.206407	-0.0554131	-0.476762	-0.518019	-0.412668	-0.163885	-0.421039	-0.224105	-0.0734049	-0.199944	-0.371369	-0.25623	-0.326394	-0.155663	-0.184201	-0.276487	0.135593	-0.13497	-0.00841853	0.42316	0.587893	0.108014	0.137498	-0.347481	-0.0980956	-0.263663	-0.272756	-0.219868	-0.0278568	-0.320126	-0.375075	0.211452	-0.17453	0.150324
GSM358547	-0.127847	0.158747	-0.118642	-0.519364	-0.113185	-0.0729071	-0.529017	-0.172627	0.187326	-0.1769	-0.179499	0.0853418	0.058965	0.165787	-0.0829625	0.0213701	0.166071	-0.0983344	0.483277	-0.105591	-0.202197	-0.127878	-0.200131	-0.191683	-0.19799	-0.251737	-0.400218	-0.0506352	0.150554	-0.347513	0.0430736	0.359439	-0.088671	-0.0231128	-0.180128	-0.488509	-0.181341	0.00503684	-0.118726	-0.280936	0.140173	-0.208246	-0.285145	-0.229589	-0.318867	-0.0605457	-0.175231	-0.0866843	0.127406
GSM358532	-0.198395	-0.60178	-0.43747	0.123108	-0.289117	-0.104218	-0.16484	-0.261942	0.19108	-0.11645	-0.250332	-0.386757	-0.151551	-0.226927	0.00526229	-0.16564	-0.0400171	-0.303192	-0.419498	-0.235228	-0.115667	-0.238801	-0.16294	-0.257408	0.0139689	-0.157075	0.512701	-0.293146	-0.239085	0.0784675	-0.348271	0.20277	-0.278591	-0.245111	0.306359	0.497297	-0.0231109	0.1607	-0.17934	-0.0942653	-0.299074	-0.283552	-0.120355	-0.0191825	-0.531147	-0.266395	0.00699556	-0.228524	0.202276
GSM358545	-0.0735734	0.37504	-0.0326817	0.615412	-0.0671309	-0.00690595	0.56654	0.543043	-0.211066	-0.0946772	0.205604	0.140985	0.0451813	-0.169028	0.111869	0.267724	-0.228922	0.53658	0.184016	0.0484629	0.00126348	0.249669	0.272286	0.201642	0.225784	0.328404	0.410134	0.256168	-0.0353056	0.362365	-0.206371	0.467316	0.345661	0.259453	-0.296826	-0.348584	0.166236	0.0149298	0.173942	0.286603	-0.105073	0.0811999	0.14872	0.280234	0.217755	0.309214	0.327089	0.216507	0.289864
GSM358553	-0.18335	-0.311959	-0.0296023	-0.105401	0.155193	0.0546785	0.0481502	0.0171493	0.494666	-0.221737	0.126031	-0.345779	-0.0920036	-0.0746616	-0.183654	-0.317404	-0.259478	-0.0310181	0.267765	0.199434	-0.289117	-0.301977	-0.134802	-0.0232476	-0.0367447	-0.157313	0.147748	-0.298977	-0.121243	0.135696	-0.169417	0.163954	-0.0203457	0.101514	-0.0571282	0.384717	-0.336422	0.30948	-0.0597211	0.132016	-0.000308442	-0.181036	-0.212898	-0.154688	-0.22315	0.0594702	0.297782	-0.143226	0.328325
GSM358491	0.0132389	-0.0387238	-0.231467	-0.0649596	-0.213039	-0.111001	0.149375	-0.201616	-0.430599	0.336081	0.233458	0.0451882	-0.152982	-0.213305	-0.191232	-0.19834	-0.153548	-0.198807	-0.00898932	-0.165269	-0.200425	-0.231381	-0.018761	0.0202218	0.130673	-0.352352	-0.563509	-0.414936	-0.214823	0.15306	-0.247124	-0.315592	-0.0279064	-0.147678	0.445981	0.561191	0.203135	0.25707	-0.327982	-0.203365	-0.185115	-0.225971	0.121028	0.199144	-0.0722923	-0.150848	0.200199	0.121199	0.286005
GSM358538	-0.295814	-0.505448	-0.453256	-0.56683	-0.221975	-0.194139	-0.672641	-0.500338	-0.372869	-0.395357	-0.525928	-0.272373	-0.261524	-0.29925	-0.278619	-0.365873	-0.108924	-0.485097	-0.0678742	-0.0688439	-0.309568	-0.296818	-0.311122	-0.435647	-0.353398	-0.542407	-0.276238	-0.062274	-0.197195	-0.274354	-0.304905	-0.236261	-0.160584	-0.15175	0.389818	0.472033	0.110533	0.254109	-0.240577	0.0871504	-0.414488	-0.171434	-0.355143	-0.376416	-0.581748	-0.346752	-0.296731	-0.402262	0.241763
GSM358561	-0.0384083	0.229018	0.341469	0.256666	0.0433476	-0.0783333	0.00216703	0.195297	-0.0880846	0.00765461	-0.142555	-0.166266	0.256656	0.216846	-0.222486	0.0412831	0.0659965	0.0357556	0.288529	0.240788	0.271925	-0.167597	-0.235512	-0.249701	0.0330066	0.0328594	0.0230016	0.142173	-0.0769032	0.260601	0.295692	-0.304128	0.321452	0.026625	-0.392848	-0.00404917	0.122529	-0.0457819	-0.0400548	0.164254	0.0930035	0.02841	0.302053	-0.0653889	-0.0976976	0.397467	0.211167	0.283978	0.423574
GSM358546	-0.0474033	-0.010075	0.0247571	0.274143	-0.0127064	0.194603	0.34309	0.232812	-0.199999	-0.0111637	0.241437	-0.193512	-0.0143235	-0.141458	0.0777509	0.201787	0.00547238	-0.00472977	0.137307	0.098799	0.152353	0.16431	-0.0160386	0.0946875	0.23295	-0.173213	0.386031	0.339387	0.107209	0.210526	-0.0393361	0.186711	0.354894	0.308161	0.363948	0.173659	0.282762	0.191701	-0.140527	0.343963	-0.297374	0.0658124	0.275947	0.145213	0.348241	0.488029	0.446377	0.246219	0.650044
GSM358562	-0.162481	0.189941	-0.0210142	-0.187332	0.121612	-0.129914	-0.126343	-0.229448	-0.221099	-0.385133	-0.312926	-0.167124	0.0640761	0.0994331	-0.251727	-0.0676189	-0.0441954	-0.0772819	0.403017	0.162753	0.056494	-0.119678	-0.306845	-0.148726	-0.101903	-0.298489	0.0312074	-0.199951	-0.0871456	-0.304371	-0.110603	-0.128295	-0.119181	-0.258325	-0.40513	-0.606395	-0.0909721	-0.117569	7.31e-05	0.198538	0.0660963	-0.0389563	-0.300437	-0.205307	-0.118185	-0.0543989	0.118226	0.0361918	-0.344924
GSM358559	0.346266	0.376544	0.452654	0.12219	0.365132	0.013323	0.419124	0.399581	0.313126	0.0603283	0.0698149	0.14388	0.0308348	0.115841	0.0518791	0.267898	0.347069	0.471237	0.547551	0.529559	0.301993	0.234834	0.163574	0.242004	0.36618	0.428998	0.380516	0.32808	0.212589	0.149296	0.148606	0.0890817	-0.191489	0.113244	0.00620647	-0.100901	-0.153355	0.229955	0.286498	-0.0270601	0.250624	0.274379	0.334287	0.000513942	0.457154	0.414177	0.302531	-0.0631514	-0.0220001
GSM358487	0.236637	-0.00661495	-0.200958	-0.0917873	0.40192	0.0642731	-0.0800272	-0.00942535	-0.0643461	0.231085	0.0360034	0.205014	0.121551	0.207422	0.262174	-0.169049	0.195256	-0.213607	-0.257444	-0.258688	0.194515	0.0527558	0.256132	0.0219283	0.322991	-0.292995	0.0161159	0.0739867	0.215608	0.240746	-0.0361799	-0.583365	0.124794	0.108015	0.0695055	0.359153	0.0563684	-0.258258	-0.136204	0.0525956	-0.213083	-0.140351	0.0909541	0.0969648	0.246811	0.144823	-0.011326	-0.0125564	0.186916
GSM358506	0.238021	0.549974	0.423821	-0.136838	0.287464	0.122319	-0.00767564	0.163032	0.525874	-0.456011	-0.276351	0.0320919	0.224973	0.190672	0.326686	0.172514	0.439351	0.421161	0.515652	0.341816	0.40024	0.303294	0.155752	0.1519	0.0282817	0.0483264	-0.351498	0.287376	0.0451787	0.0187	0.312861	-0.183577	-0.113848	-0.0697227	-0.0918333	-0.114411	0.0813102	-0.151912	0.226081	-0.0251617	0.104942	0.154458	0.212769	0.0102282	-0.014369	0.145088	-0.369842	0.0106102	-0.460917
GSM358527	-0.205934	-0.378823	-0.326042	-0.282536	-0.167777	-0.0781342	-0.4824	-0.406348	-0.261539	-0.276773	-0.316739	0.0507053	0.0195793	0.0463976	-0.165117	-0.36269	-0.214785	-0.276433	-0.529865	-0.467271	-0.272691	-0.333867	-0.107704	-0.0642068	-0.288555	-0.407951	-0.0761803	-0.466465	-0.279382	-0.23861	-0.356135	0.00546439	-0.198604	-0.186743	0.353648	0.403584	0.33063	0.00951046	-0.260871	-0.191799	-0.0444915	0.0458947	-0.0730961	-0.235679	-0.260422	-0.389764	0.302321	0.462057	0.235161
GSM358492	-0.322092	-0.516185	-0.249895	0.0925656	-0.27039	-0.133503	-0.518283	-0.386627	-0.524475	-0.220881	-0.269107	0.11668	-0.0378978	0.0453249	-0.312163	-0.339287	-0.190374	-0.602925	-0.557241	-0.497824	-0.30832	-0.395882	-0.214532	-0.488351	-0.323324	-0.536351	0.534298	-0.161072	0.197767	0.0441449	-0.340121	-0.22914	-0.151382	-0.2385	-0.0207225	0.0318699	-0.145793	-0.0244957	-0.237908	-0.2324	-0.416573	-0.120463	0.254376	-0.108958	-0.131303	0.288173	-0.305401	-0.322726	0.202818
GSM358481	0.175905	-0.322024	0.165151	-0.416635	0.223301	0.361037	-0.176337	-0.093679	0.279282	-0.395813	-0.0526178	0.290183	-0.0605104	0.033252	0.00577268	-0.102677	-0.119488	-0.169478	-0.23938	-0.0871096	-0.0263007	-0.169855	-0.0823706	0.0623098	-0.0702239	0.0816246	0.266401	-0.345598	0.170142	-0.0871647	0.00856679	0.316684	0.314324	0.197522	0.511708	0.623378	0.664397	0.286935	0.140704	0.00619693	-0.0784544	0.124664	-0.0959624	0.0238238	0.14886	-0.308434	0.463791	0.348348	-0.016684
GSM358486	-0.34935	-0.228908	-0.289737	-0.34548	-0.297565	-0.197519	-0.377832	-0.486061	-0.400088	-0.210898	0.020179	0.15457	-0.0123917	0.000201834	-0.378223	-0.2252	-0.301591	-0.284704	-0.455533	-0.398353	-0.362592	-0.337951	-0.260474	-0.202154	-0.229562	-0.399954	-0.164949	-0.446259	0.0874636	-0.253813	-0.036635	-0.492634	0.0477416	-0.0365989	0.254903	-0.230522	-0.0158339	-0.215898	-0.0128484	-0.0717713	0.0775036	0.218411	0.118672	-0.113965	-0.106321	0.117103	-0.05583	0.378976	-0.17419
GSM358567	0.0973499	0.201429	-0.0284259	0.00249046	0.290527	0.212725	0.140194	0.293193	-0.131019	-0.111888	0.145043	0.0670693	0.0949386	-0.0607909	0.0595031	0.032993	-0.0603013	0.201772	0.0834231	-0.0894864	-0.011047	0.42961	0.367665	0.496955	0.199468	0.433234	-0.0568707	0.178462	0.229942	0.19676	-0.148282	0.436292	0.256559	0.314106	-0.399499	-0.416157	0.0442516	-0.430801	0.20442	0.267009	-0.160837	0.140251	0.197973	0.412103	0.453997	0.447605	0.361196	0.0653532	0.182227
GSM358494	-0.056941	0.0252951	0.357486	-0.0697369	0.407582	0.0360011	-0.375185	-0.0855733	0.255332	0.186001	0.163422	0.245623	0.0564293	0.077428	0.139325	0.202645	0.025607	-0.0112924	-0.312891	0.0364844	0.0584498	-0.0271634	-0.124956	0.120592	0.250738	0.145808	0.617392	-0.00950844	0.198907	-0.116882	0.0463691	0.104719	-0.366805	0.258322	0.154456	0.320467	-0.288899	0.139527	0.0395916	0.173128	0.00372498	0.0661181	0.0064125	0.373721	0.327347	0.196146	0.00735972	-0.239573	0.162225
GSM358540	0.271018	0.417337	0.153434	-0.0955816	0.218509	0.0337523	0.445529	0.454106	0.130697	0.191165	-0.046002	-0.259561	-0.0255013	0.00160442	-0.234943	0.328518	-0.0183779	0.373331	0.195443	0.137252	0.164369	0.280771	-0.158327	-0.17254	0.0196107	0.208058	0.268515	0.195926	0.00633544	-0.118173	-0.266686	0.485331	0.0724003	-0.00967421	-0.0344156	-0.433555	-0.0245213	-0.35732	0.17577	0.0479798	0.348366	-0.0588142	-0.426469	0.0223724	0.00141038	0.0336814	-0.12133	-0.270129	-0.131578
GSM358569	0.107709	0.392863	0.130205	-0.233304	0.197541	0.252058	-0.170569	-0.332779	-0.484753	-0.234774	0.0669399	0.178978	-0.0289141	0.0705469	0.223394	0.0662333	0.247454	-0.305041	0.191051	-0.22713	0.216208	-0.276093	-0.120078	-0.0306136	-0.286685	-0.44316	-0.15508	0.072037	0.127229	0.0534248	0.0760032	-0.29074	0.108235	0.153963	-0.239498	-0.460702	0.227822	-0.0298711	0.194131	-0.0974237	-0.318442	0.141007	-0.204369	-0.168455	0.232432	0.0712626	-0.0586906	-0.16328	-0.317743
GSM358523	0.102522	0.261433	-0.141267	-0.365061	-0.0599028	0.0314823	-0.187294	0.234658	0.400427	0.459966	0.0410392	0.0828223	-0.0430358	-0.0316405	0.210247	0.326488	-0.4029	0.274593	-0.0389644	-0.208122	0.00125801	0.152346	0.16495	0.0228749	-0.167882	0.209039	-0.236763	-0.397441	-0.180235	-0.175972	-0.113845	0.0887748	0.17258	-0.282236	0.336747	-0.0473081	0.0599847	-0.0312143	-0.0721062	0.0184834	-0.0688792	-0.156108	0.0403965	-0.09194	-0.188551	-0.224658	-0.110274	0.252747	0.160681
GSM358510	-0.275013	-0.628138	-0.521231	-0.306691	-0.176234	-0.0336024	-0.398691	-0.389299	-0.224223	-0.0466061	-0.117668	-0.387553	-0.163349	-0.362429	-0.361444	-0.320666	-0.313973	-0.336513	-0.457333	-0.247268	-0.354384	-0.176296	-0.00123438	0.0825115	-0.227475	-0.367122	-0.046712	-0.379087	-0.290588	-0.0633836	-0.370003	0.167846	0.346677	0.0173	0.43253	0.71241	0.383654	0.428532	-0.0343762	0.118208	-0.380553	-0.0655942	-0.118317	0.195191	-0.253359	-0.342771	0.246708	0.0931912	0.448362
GSM358534	-0.068965	-0.355368	-0.121764	0.0961461	-0.0973482	-0.0583375	-0.0696086	0.0388465	0.0147619	-0.0779263	0.041582	-0.189255	-0.173813	-0.225229	0.0913513	-0.0961261	-0.0977127	-0.118865	-0.540865	-0.184826	-0.06372	0.342011	0.301945	0.00339195	-0.195905	-0.330525	0.0746115	-0.051522	-0.0965352	0.0551405	-0.235259	0.504703	-0.209965	0.134568	0.31116	0.0223178	0.00345565	-0.207147	-0.143196	0.180442	0.440358	0.0709486	0.0351616	0.191322	0.187529	0.0778025	-0.154366	-0.288017	-0.0767628
GSM358554	-0.220997	-0.263964	-0.0783729	-0.557043	0.00478733	-0.171061	-0.582665	-0.0168232	-0.475015	-0.47543	-0.173513	-0.113516	-0.0160159	0.234184	-0.00493895	-0.20377	-0.356279	-0.0868104	0.436937	-0.209342	-0.0741607	-0.215167	-0.157089	-0.130389	0.00739675	0.038306	-0.0982419	-0.19851	0.0580439	-0.334891	-0.132393	-0.310202	-0.282939	-0.149199	-0.139621	0.468674	-0.16014	0.187688	-0.428416	0.0734735	-0.36409	-0.17071	0.0493827	-0.0546554	-0.0279101	0.0183499	0.245498	-0.0617186	-0.00528172
GSM358558	0.17786	0.186647	0.235848	-0.297708	0.107503	0.20857	-0.251774	-0.0336326	0.487651	0.126117	0.120545	0.00955373	-0.150815	-0.22152	0.118832	0.00753776	0.117066	0.2125	0.420335	0.310993	0.0806697	0.184704	-0.130359	0.0168627	0.277058	0.317633	0.0475179	-0.326804	0.165017	-0.150608	-0.139015	-0.0135495	-0.161133	0.0292074	-0.292842	-0.0529795	-0.16499	-0.0341709	0.128173	-0.283972	0.118923	-0.0943656	-0.299111	-0.0101895	-0.194828	0.118186	-0.073566	-0.135727	0.429494
GSM358488	-0.366125	-0.171218	-0.248208	-0.0741679	-0.251387	-0.0670983	-0.444697	-0.534904	0.184426	-0.372399	-0.235851	-0.32154	0.0327366	0.0436665	-0.184011	-0.389855	-0.233589	-0.180939	0.219603	-0.131113	-0.236931	-0.274711	-0.206964	-0.113941	-0.265965	-0.285974	-0.49959	0.144269	-0.140031	-0.0218251	-0.0218568	0.225982	-0.0707269	-0.305308	-0.119163	-0.0866724	0.259692	-0.327523	-0.138445	-0.0970959	0.314046	0.186915	-0.212165	-0.20942	-0.28987	-0.451324	-0.136025	0.0984165	-0.320168
GSM358528	-0.0083673	-0.11756	-0.11743	0.310853	0.11382	0.0769267	-0.0336669	-0.18493	0.50196	0.201437	-0.0161119	0.125281	0.0285881	0.0604906	-0.0395632	0.228185	-0.0735345	-0.146233	0.0516692	0.319308	-0.0871523	-0.127549	0.0205912	-0.310174	-0.0973603	-0.251062	-0.314856	-0.0722219	-0.233219	-0.201903	0.0543918	-0.151704	-0.186341	-0.109605	0.0869963	0.521413	0.0355654	0.421241	0.0764237	-0.231483	-0.0393364	-0.108562	-0.30495	-0.0942175	-0.437351	-0.501434	0.06294	0.335211	-0.269314
GSM358514	0.187995	-0.286317	0.0751453	-0.333155	0.251815	-0.0278092	-0.322416	-0.260173	0.528146	-0.491876	-0.159276	-0.154093	0.0828018	0.0744368	0.0308561	-0.241307	0.115962	-0.0105443	-0.189332	0.00026081	0.103684	-0.176853	-0.0560497	0.0628506	0.071542	-0.22235	-0.318817	-0.0539997	-0.0167821	0.155644	-0.0874821	-0.323425	0.139087	-0.0474091	0.14231	0.60114	0.47509	0.466971	0.249451	0.0567585	0.0851036	0.0888369	-0.152368	-0.100611	-0.0989532	-0.379191	0.101827	0.138776	0.329081
GSM358496	-0.0427188	-0.0997836	-0.379704	0.0545071	-0.284322	-0.382375	0.259942	0.255292	-0.501092	0.398297	-0.169959	0.291462	-0.027201	-0.100591	-0.179837	-0.00598228	-0.0309838	0.292234	-0.325984	-0.211616	-0.302535	0.0851823	0.369161	0.254337	-0.129982	0.223371	-0.0661659	0.178599	-0.0631373	-0.109956	-0.207178	-0.075031	-0.267012	-0.377293	0.146667	-0.0327199	-0.0429186	-0.0476437	-0.172107	-0.197635	-0.386134	-0.0766056	0.14772	0.118585	0.060546	-0.00941283	-0.302378	-0.189905	-0.404963
GSM358541	-0.129925	-0.212794	-0.348831	-0.370929	-0.224906	0.18524	-0.21599	0.176873	-0.372046	0.0406466	-0.192421	-0.385513	-0.237223	-0.488329	-0.240848	-0.00368583	-0.246511	0.0677534	-0.42424	-0.061475	-0.209066	-0.00573335	0.168192	0.0207715	0.182451	0.0425335	0.242416	-0.130223	0.0161861	-0.232201	-0.269671	0.108361	-0.304458	-0.126805	0.128064	0.357897	0.102539	-0.0914585	0.0376817	0.0865157	-0.409677	-0.115288	-0.136338	0.169809	-0.322594	-0.182836	-0.31011	-0.386523	0.243759
GSM358502	0.172077	-0.49601	-0.141491	-0.245148	0.126142	0.293138	-0.275685	-0.22014	-0.316104	-0.141757	-0.160716	0.229726	0.098223	0.214273	0.0966805	-0.139339	0.334916	-0.416073	-0.515364	-0.252961	-0.148057	-0.262298	0.266988	0.256834	-0.208131	-0.196265	-0.26984	-0.277878	0.057459	0.346397	-0.0943331	-0.246939	-0.0177768	0.2119	0.441445	0.364786	0.356673	0.180081	-0.348679	-0.0958759	-0.193319	-0.285552	-0.275319	-0.0920352	-0.246748	-0.542755	-0.0368449	-0.118737	0.2783
GSM358568	0.136902	0.387958	-0.339065	0.553371	-0.0494171	0.275223	0.52442	0.435214	-0.495432	-0.219665	0.0857647	0.152566	-0.203115	-0.439688	-0.269204	0.157536	-0.242281	0.359992	-0.377609	-0.0889258	-0.143392	-0.0142532	-0.0707225	0.161841	0.342663	0.124595	0.138855	-0.0770584	-0.14731	0.396783	-0.333941	-0.168968	0.301485	0.100287	-0.316135	-0.451768	0.0379827	-0.236662	0.00820216	0.352927	-0.201505	0.201135	0.382709	0.108242	0.439829	0.462129	0.0969893	0.319573	-0.0494617
GSM358490	0.0900169	0.0951032	0.14486	-0.278564	0.0794497	-0.0227907	-0.450081	-0.212479	0.605466	0.103926	-0.257134	-0.281504	0.0184895	0.0792491	0.093335	0.135487	0.418215	0.040624	0.226477	0.0121879	-0.0557402	-0.182573	-0.0720041	-0.243684	-0.274922	-0.169164	-0.0136191	0.178848	-0.0949421	-0.191469	0.253148	-0.229979	-0.163522	-0.168427	-0.213832	-0.493239	0.0150997	-0.299962	-0.0627585	-0.0215002	0.281972	-0.0505476	-0.009381	-0.122857	-0.0692541	0.142976	-0.203957	0.0251171	-0.401407
GSM358557	0.157064	0.188892	0.0849341	0.154923	0.283506	0.398793	0.105634	0.211261	-0.405547	0.0455035	0.260664	-0.206702	0.0290373	-0.191797	0.144703	-0.09306	0.0349013	0.290515	0.179676	0.269913	-0.0117589	0.182614	0.122464	0.255018	-0.0719848	0.0678068	0.0717333	0.351598	0.0433429	0.351798	-0.219759	0.135901	0.0316708	0.122083	0.0590064	-0.476239	-0.296421	-0.267374	0.295219	0.0713704	-0.0952504	0.162164	-0.111802	-0.0600452	0.158123	0.0166433	-0.0255983	0.288452	0.0806782
GSM358548	-0.298294	-0.193709	-0.270101	-0.323241	-0.158688	-0.076606	0.267692	-0.0669822	-0.387108	-0.258677	0.211643	-0.0978685	-0.0478454	-0.0704932	-0.0804544	-0.214041	-0.406594	-0.0064489	-0.431217	-0.0191688	-0.0728408	-0.129364	-0.251772	0.0727328	-0.0112206	-0.204175	0.202378	-0.31752	-0.17613	0.027376	-0.0736768	0.206194	0.158125	-0.211547	-0.291667	-0.476678	0.274449	-0.0786569	0.216194	0.196375	-0.126202	0.356052	0.337491	0.206234	0.432408	0.16483	0.0575446	0.0222525	0.209579
GSM358517	0.28885	0.416955	0.534461	-0.162154	0.342987	0.132614	-0.0983601	-0.0907858	0.118319	-0.211224	0.0673688	0.354051	0.203992	0.302369	0.00845036	0.310415	0.260428	-0.0292605	0.410068	-0.105522	0.257554	0.0325065	0.178413	0.305876	0.000841627	0.0795896	-0.445493	0.192646	0.264371	-0.0173906	-0.0217313	-0.346735	0.110348	0.0377662	0.223603	0.027036	0.264549	-0.0590541	-0.231161	0.0659349	0.334509	-0.0102766	0.0558741	0.0287649	0.122892	0.0500685	-0.0965871	0.0218582	0.180593
GSM358520	0.239853	-0.0522063	0.275541	0.291705	0.445544	0.0868147	0.162857	-0.0194102	-0.198752	-0.00143061	0.0314177	0.328929	0.0859891	0.247171	0.187638	0.232892	0.0298294	0.131712	-0.143744	0.11141	0.204489	-0.143377	0.0327137	0.207796	0.0539219	-0.227001	-0.182864	-0.248928	0.174823	-0.146615	0.0254478	0.220267	-0.19156	0.244938	0.457706	0.368452	0.372789	-0.0808932	-0.127204	-0.0571392	-0.26565	-0.0100173	0.235661	0.107562	0.0456603	-0.0136731	0.0689135	-0.0596792	0.202173
GSM358564	-0.170486	-0.201435	-0.177239	0.390786	0.0744783	-0.0382938	0.166212	-0.0415056	-0.127474	0.206005	-0.090652	-0.101453	0.0361467	-0.00100716	-0.0775968	-0.225072	-0.131978	-0.177707	-0.321281	-0.0263762	-0.0981124	-0.123827	-0.210636	0.0325655	-0.00952404	-0.0519872	0.337134	0.0532313	0.103357	0.0104587	0.0674451	-0.136902	0.369245	0.106239	0.040829	-0.371346	0.506634	-0.497989	0.198543	0.165105	-0.0853517	0.177392	0.169549	-0.0526169	-0.00100246	0.0986692	0.141137	0.45372	0.390115
GSM358512	0.071161	-0.247402	-0.135118	0.18928	-0.138504	0.0165951	-0.0618933	-0.231233	-0.11138	0.0480876	0.0540853	0.20059	-0.0271306	0.0668821	0.175726	0.107656	0.386397	-0.430797	-0.308811	-0.392466	0.0655783	0.00352599	0.259656	0.301973	-0.10373	-0.445418	-0.539323	0.324389	0.071211	0.0324034	-0.0342753	-0.151859	-0.333664	0.11674	0.31848	0.246079	-0.371773	-0.161149	-0.174742	-0.194437	-0.22152	-0.307995	-0.281084	-0.012717	-0.172418	-0.348155	0.0176571	-0.316277	0.0740101
GSM358535	0.069851	0.0802804	0.173882	-0.00172832	-0.136264	-0.013513	0.13697	0.109597	-0.22136	-0.361111	-0.0609683	0.0720538	0.116595	0.0230968	-0.167432	-0.227226	0.195097	0.164404	0.00280554	0.0246234	0.0629932	-0.241253	0.194755	0.164093	0.0499453	0.0347556	0.206229	-0.149418	-0.184884	0.0344823	-0.281429	-0.296552	0.0746557	-0.00236406	-0.125714	0.505321	-0.0762019	0.292085	-0.160943	-0.163679	-0.364067	-0.179769	-0.12419	0.108294	-0.198673	-0.240189	-0.0348365	-0.349164	-0.0452351
GSM358543	0.0964508	-0.0393958	0.257979	0.276374	0.326479	-0.143044	0.221401	0.0441847	0.324448	0.202958	0.384457	-0.143175	0.00699002	0.223908	-0.101457	0.167337	-0.24291	0.140781	-0.378724	0.192953	-0.120043	-0.06332	0.0669721	0.146116	0.190477	0.0500398	0.132629	-0.255439	0.100801	-0.0526238	0.296905	0.167805	0.157091	-0.117785	-0.114473	-0.502675	-0.254413	0.0757338	0.224978	0.022239	0.385766	0.292512	0.0116632	0.116637	0.33375	0.344842	0.154138	0.0586686	-0.23432
GSM358483	-0.161269	-0.116122	0.159128	0.0832796	-0.101416	0.0664186	-0.297448	-0.174832	-0.224301	-0.156239	0.0756264	-0.129473	-0.119269	0.0205009	-0.241991	-0.214613	0.0507606	-0.137441	-0.173417	-0.0713559	0.0162634	-0.133862	-0.22895	0.0695971	-0.181333	0.0586532	-0.239216	-0.215033	0.0781915	0.104797	-0.0297402	0.239732	-0.249953	0.10726	-0.136193	-0.355514	-0.514573	-0.318799	-0.0734903	0.0332183	0.0852449	0.0677159	-0.125621	0.0316326	0.120156	0.0592222	-0.359714	-0.181016	-0.255214
GSM358551	0.255471	0.337277	0.39393	-0.0620954	0.436868	0.421935	0.314023	0.155689	0.41814	0.0269136	0.351694	0.0548161	0.0344893	0.0653124	0.0589444	-0.145857	-0.043541	0.286479	0.177906	0.0867659	0.0696065	-0.0650947	-0.222768	0.0257229	0.327635	0.236596	-0.374732	-0.258992	0.259467	0.210193	0.0402889	-0.0805151	0.0931746	0.273524	-0.209608	-0.17	0.428452	0.0463115	0.246046	0.0887189	-0.260717	0.284963	0.150363	0.0384985	0.00971913	-0.0284746	0.363674	0.341847	0.485663
GSM358536	0.365116	0.377341	-0.277862	-0.0902921	-0.0266391	0.207484	0.159662	0.264544	0.287803	-0.176253	-0.230066	0.12972	0.187702	0.0272927	0.336404	0.0537632	0.482339	0.470497	0.248054	0.144423	0.364315	0.237646	0.37778	0.562484	0.520949	0.319842	0.071376	0.234379	0.236627	0.310722	0.04107	-0.263531	-0.275427	0.166654	0.380972	0.363841	0.378115	0.10882	0.14898	0.0433713	0.169629	-0.180921	0.2687	-0.10431	0.00681841	-0.180547	0.213698	0.10009	0.22903
GSM358518	-0.351093	-0.187858	0.00780577	-0.285003	-0.156581	-0.369841	-0.472697	-0.50628	-0.345496	0.0874113	-0.0519563	-0.0238511	0.0799301	0.116816	-0.168324	0.0864459	0.178025	-0.416522	-0.26869	-0.209673	-0.113046	-0.12283	-0.0378889	-0.220602	-0.308004	-0.344401	0.0093255	0.147121	-0.112252	-0.312665	0.348377	0.0617607	0.0180436	-0.335129	0.0384979	-0.22291	-0.22669	-0.247448	0.13912	-0.0929517	-0.0571909	0.181541	0.165389	0.302278	0.194638	0.0424121	0.0630937	-0.158734	0.0928678
GSM358524	0.333693	0.444791	-0.107941	0.204432	0.0448264	-0.147985	0.525606	0.403707	0.392409	-0.168821	-0.0968187	0.367196	-0.0254592	-0.0823796	-0.0363446	-0.225242	-0.146995	0.300995	0.255219	0.223536	0.17416	0.274619	0.0894257	0.109447	0.410928	0.123613	-0.182728	-0.138269	-0.0951876	0.268671	-0.198226	0.00693462	-0.133915	-0.0913884	0.191068	0.167793	0.19524	-0.104282	0.200698	0.227994	0.386569	0.0817091	-0.251351	0.225195	0.0310936	-0.249656	0.111469	0.159518	0.190687
GSM358565	0.333082	0.378504	0.216776	-0.103686	0.345697	0.191499	0.119731	-0.0508385	-0.0914114	0.393527	0.125396	-0.0296256	-0.0485815	-0.153417	-0.237546	-0.0657963	0.177216	-0.140635	0.5785	0.108284	0.158638	-0.125254	-0.170639	0.121852	0.14312	-0.0468979	0.01279	0.0260287	-0.223159	-0.0757748	-0.195769	0.0551297	0.166472	0.213742	-0.0186733	-0.237493	-0.335117	-0.202782	0.0929955	0.0992674	0.17066	0.0214046	-0.0600111	-0.10363	-0.0279972	0.17749	-0.0750652	0.22825	0.333743
GSM358521	-0.243011	-0.333618	-0.454886	0.0124459	-0.457723	-0.334113	0.101698	-0.258843	0.291922	0.13934	0.155208	0.128146	0.0874013	0.232489	-0.316909	-0.272091	-0.207187	-0.192322	-0.578272	-0.303675	-0.0599776	-0.0396888	0.167562	-0.10074	-0.00391494	0.0663202	-0.321718	-0.149271	0.0949555	-0.161801	0.119305	-0.272382	-0.0159862	-0.29498	0.169726	0.310727	-0.207663	0.229965	0.0644827	-0.248802	0.463414	-0.0853895	-0.149168	-0.016621	0.0631874	-0.0828709	-0.0171688	0.126752	-0.105979
GSM358489	0.170367	-0.142306	0.240674	-0.121351	0.0690167	-0.0576196	-0.0125595	0.125966	-0.239796	-0.11619	0.142547	0.278767	0.00023155	-0.0369307	0.0271594	-0.143512	0.131813	0.0965576	-0.00108331	0.0765842	0.0986099	-0.0635584	-0.11129	-0.189644	-0.143819	0.134964	0.275875	-0.108772	0.187947	0.140687	0.138687	-0.106685	-0.173177	0.158192	0.340411	0.363409	0.246991	0.0410712	0.0730943	0.306739	0.2027	0.0936617	-0.0158943	0.0322661	0.432705	0.181865	0.0501502	-0.238902	-0.0279994
GSM358493	-0.406797	-0.613738	-0.458598	-0.508789	-0.382438	-0.258325	-0.585585	-0.334418	-0.507858	-0.264695	-0.263209	-0.351628	-0.158579	-0.298999	-0.245477	-0.361333	-0.284249	-0.499491	-0.675752	-0.531205	-0.360355	-0.0771904	-0.19807	-0.137218	-0.150847	-0.185792	0.169868	-0.398327	-0.246447	-0.289571	-0.163993	0.216782	-0.0152324	-0.176194	0.483141	0.576734	0.193401	0.128504	-0.159279	0.0848953	-0.407204	-0.0725096	-0.0577096	0.100278	-0.337275	-0.238896	0.245111	-0.26012	0.250083
GSM358480	0.185476	0.122617	0.120656	0.0769225	0.365178	0.202588	0.0773287	0.0633521	0.446575	-0.339164	-0.21173	-0.143699	0.0792696	-0.010024	0.212924	-0.049435	0.211948	0.292905	-0.415882	0.133414	0.0967981	-0.0914046	0.0532754	0.0663471	0.0763579	0.000813409	-0.0833045	0.161724	0.0294578	0.353701	0.324745	-0.183616	0.0203663	0.366387	0.308726	0.18513	0.0531041	-0.0707987	0.159195	0.128153	-0.0463126	0.183724	0.323502	-0.0787303	-0.0655293	-0.230131	0.251972	0.262756	-0.22564
GSM358563	-0.00574069	0.3043	-0.0169465	0.466952	0.121961	0.0772421	0.477299	0.473804	-0.231045	0.0471734	0.350739	0.0762769	0.00607983	-0.0743551	0.0564459	0.0265018	-0.062451	0.422314	-0.0702824	0.0174439	0.0450274	0.168508	0.140854	0.217133	0.301206	0.310728	-0.047738	0.134893	-0.0817408	0.0805732	0.206013	0.42712	0.150581	0.206136	-0.284076	-0.155176	0.370099	0.101627	0.243908	0.0393232	0.0779291	0.137009	-0.00083263	0.260505	0.0829237	0.230541	0.33611	0.511168	0.436072
GSM358482	0.164117	0.363662	-0.0419426	0.469513	-0.111738	-0.24372	0.528041	0.113508	-0.181181	0.0857047	0.270752	0.17766	0.0124376	-0.0314179	0.281291	0.449208	-0.199639	0.281426	0.0172887	0.0214824	0.239004	0.215525	-0.0144505	-0.389533	-0.0153038	0.129168	-0.100144	0.173935	0.102147	0.138875	-0.198688	-0.267283	-0.132971	-0.0609314	-0.165769	-0.327042	0.0948776	-0.342115	-0.0523203	0.153109	-0.326988	0.328881	0.267849	0.145735	0.15823	-0.140176	-0.0170478	0.31217	0.235204
GSM358507	0.112738	-0.129375	0.232076	-0.235267	0.239519	0.133571	-0.234831	-0.280802	-0.148884	-0.186633	-0.0641074	-0.16233	0.0677804	0.252576	-0.141246	0.273427	0.170153	-0.0606423	0.0399194	-0.00636851	0.0666494	-0.234628	-0.218395	0.302692	0.0870434	-0.251815	-0.117177	-0.289083	-0.000355352	0.0242784	0.0604236	-0.114079	-0.247691	0.23129	-0.075691	0.183295	0.0624103	-0.228083	-0.257541	-0.020424	-0.319599	-0.0679134	-0.0631952	0.213357	-0.186644	-0.290339	0.250966	-0.0400253	-0.0873022
GSM358501	-0.422881	-0.378919	-0.265054	-0.0438382	-0.435416	-0.441606	-0.240488	-0.221853	-0.623909	0.0571356	0.0495465	-0.261062	-0.221697	-0.377576	-0.163724	-0.0318458	-0.369377	-0.196489	-0.506336	-0.338699	-0.0448802	-0.0919715	-0.141995	-0.329891	-0.155404	-0.118682	-0.0640436	-0.0461026	-0.159963	-0.0772466	-0.28675	-0.339036	-0.0405936	-0.106442	-0.133778	0.340125	-0.102999	0.186513	-0.179818	0.132897	-0.379897	-0.00329321	0.21428	0.317933	0.133574	0.347384	0.0294373	0.0774918	0.271656
GSM358484	0.0775036	-0.338629	-0.00182476	-0.609655	-0.0953495	0.15538	-0.642336	-0.223262	0.0485968	-0.286174	-0.100476	0.00949882	-0.0262427	0.12704	0.0352838	-0.261084	0.21576	-0.272583	-0.309391	-0.177184	-0.199389	-0.25668	0.0303591	0.119706	-0.132063	-0.208238	0.0279849	0.0646985	-0.0683049	0.157408	-0.0786327	-0.339231	-0.186429	0.0989822	0.240541	0.11354	0.329274	-0.00841061	-0.286699	-0.113701	-0.0950424	0.240339	0.349503	-0.0631365	0.243841	0.278325	0.00950487	-0.253108	-0.0830754
GSM358497	-0.126789	-0.289595	-0.489204	-0.187074	-0.149347	-0.0651501	-0.276688	-0.232148	-0.426604	0.018537	-0.142703	-0.373372	-0.0827509	-0.203354	0.00171379	-0.0935927	-0.35325	0.0959232	-0.295355	-0.165629	-0.131548	-0.0777857	-0.218947	-0.301962	-0.121376	-0.181654	-0.153205	-0.234592	-0.142647	0.0727895	0.199552	0.0291092	0.395586	0.22902	0.610914	0.545049	0.4273	0.280298	-0.00998979	-0.132186	0.0109911	0.194973	0.0987735	0.0766203	0.0289478	-0.141888	0.223114	0.3289	0.0931196
GSM358503	0.277793	-0.202644	0.0439696	-0.423847	0.475486	0.0939627	-0.293143	0.0211855	-0.236536	-0.015365	-0.0967618	0.283321	0.063045	0.117165	0.203662	0.143099	0.174035	0.0781424	-0.17819	-0.174982	0.206121	-0.032463	0.0895325	0.318304	-0.0221888	-0.0476874	-0.38456	-0.133527	0.00805657	-0.0255219	0.19202	-0.25938	0.00212304	0.148377	0.515724	0.438293	0.520608	0.0883827	0.149104	0.147899	-0.162789	0.0615964	-0.193494	-0.223968	-0.273377	-0.466446	0.384635	0.340792	-0.0606363
GSM358504	0.121163	-0.0362457	-0.0552573	0.262373	0.296551	0.39299	0.122633	0.187294	-0.0204447	0.149836	0.240162	0.33879	-0.0190679	0.0290427	-0.254935	-0.0867351	-0.0957957	-0.32763	-0.368606	-0.305696	-0.0828881	-0.322285	0.188986	-0.218307	-0.234365	-0.390883	-0.184365	-0.283547	0.241807	0.293776	-0.0187361	-0.219574	-0.103166	0.246251	0.343103	0.278082	-0.0860589	0.220254	-0.104048	0.0506218	-0.0597544	0.0167531	-0.104733	0.321289	0.163517	0.161566	0.174876	0.202025	-0.0123353
GSM358511	0.12646	0.43723	-0.0611691	0.128211	-0.0341236	0.0372375	-0.258416	-0.159855	0.466704	-0.344346	-0.156567	0.233216	0.230838	0.171428	-0.0561061	-0.235903	0.101578	0.0528321	-0.0982038	0.167914	-0.0830555	-0.0608683	-0.0741575	-0.279134	0.0698319	-0.126654	-0.0425016	0.358716	-0.0995108	0.0276371	0.275054	-0.0146585	0.222914	-0.0788946	-0.326482	-0.453169	-0.0907734	-0.384414	-0.0580315	0.260441	0.317135	0.237161	0.0853092	-0.198439	-0.0379298	-0.136604	-0.182936	0.26377	-0.385736
GSM358519	0.12159	0.145007	0.0817946	0.286979	0.142104	0.141648	0.489872	-0.216347	0.332341	-0.255084	-0.0420316	-0.326383	-0.0201885	0.0438859	-0.105433	-0.209253	0.236022	-0.293742	0.0490477	0.169156	0.0422305	-0.304362	-0.307709	-0.395345	0.0527059	-0.0901903	0.246347	-0.276629	0.0644109	0.0625029	0.333751	-0.275765	-0.121879	-0.084186	0.06503	-0.432188	0.0215313	-0.321871	-0.0173809	0.18926	-0.202657	0.109525	0.294476	0.0812477	0.539083	0.208891	-0.157096	-0.202527	-0.445361
GSM358479	0.0327568	-0.0338289	0.317828	0.00788514	-0.265053	-0.00401419	-0.352408	-0.366804	-0.152157	-0.151108	0.137068	-0.0833774	-0.151838	-0.0491304	0.163957	-0.0724991	-0.34268	-0.0650455	-0.0304389	-0.287591	0.0216818	-0.18698	-0.0693002	0.319443	-0.148117	-0.121664	-0.086942	-0.374244	-0.0498831	0.291068	0.0228611	-0.413018	0.306522	-0.0773671	0.109998	0.272389	0.183377	0.00643518	0.0753819	0.168076	-0.139864	0.150423	-0.319214	-0.114563	-0.33136	-0.459121	0.30885	0.387279	0.103768
[truncated: 147 more columns]
