# Supplementary material for: Hematopoietic Gene Expression Regulation Through m6A Methylation Predicts Prognosis in Stage III Colorectal Cancer
Source: Front Oncol. 2020 Sep 30;10:572708. doi: 10.3389/fonc.2020.572708 (PMC7556240; doi:10.3389/fonc.2020.572708)
Supplement: Supplementary Figure 1 — Results of PCA in view of patients from GSE39582 and 21 m6A regulators (A,B). Consensus index after regrouping cases by PCA (C). Heatmap of 21 m6A regulators expression in GSE39582 (D). [file Data_Sheet_1.zip › Data Sheet 1/Supplementary Materials/Table S6.xlsx]

## Sheet: LASSO
Gene list
GP1BB
EPO
IL9R
CD34
CD36
ITGA3
FCGR1A
THPO
IL1R2
MME
IL11RA
TFRC
FLT3LG
IL1A
CR2
CD14
CR1
TPO
EPOR
CSF2
IL3RA
CD59
CD5
CSF2RA
DNTT
ITGA6
IL6R
ITGA2
IL7
CD37
CD38
CD1B
CD1C
IL4
IL4R
IL5RA
HLA.DRB1
CD2
HLA.DRB4
CD55
CD4
FLT3

## Sheet: LIMMA
Gene list
ITGA3
CD2
CD55
CD4
